# Supplementary material for: Small-RNA sequencing identifies dynamic microRNA deregulation during skeletal muscle lineage progression
Source: Sci Rep. 2018 Mar 9;8:4208. doi: 10.1038/s41598-018-21991-w (PMC5844870; doi:10.1038/s41598-018-21991-w)
Supplement: Supplementary file 2 — Supplementary Table S1 [file 41598_2018_21991_MOESM2_ESM.xlsx]

## Sheet: Data_Suppl_TableS1
Supplementary Table S1. Normalized miRNAs expression data in quiescent, activated and differentiated satellite cells.
miRNA_Name	MIMAT_ID_r19	Q1	Q2	A1	A2	A3	D1	D2
mmu-let-7a-1-3p	MIMAT0004620	69.8077	24.0767	142.537	99.2753	75.0484	57.7135	45.9932
mmu-let-7a-2-3p	MIMAT0017015	2.09948	1.00319	2.98507	0.689412	0.938106	0	0
mmu-let-7a-5p	MIMAT0000521	204392	226519	113223	144779	162314	80988.8	94615.3
mmu-let-7b-3p	MIMAT0004621	91.3274	74.2364	126.865	104.101	52.5339	29.7876	7.26209
mmu-let-7b-5p	MIMAT0000522	149840	250401	136597	144733	159240	110354	56242.4
mmu-let-7c-1-3p	MIMAT0004622	19.9451	17.0543	65.6715	36.5388	36.5861	1.86173	0
mmu-let-7c-2-3p	MIMAT0005439	69.2828	17.0543	148.507	110.306	75.9865	59.5752	43.5725
mmu-let-7c-5p	MIMAT0000523	600767	890013	263622	307715	341579	245236	212731
mmu-let-7d-3p	MIMAT0000384	607.275	586.869	482.834	248.188	146.344	262.503	215.442
mmu-let-7d-5p	MIMAT0000383	13154.3	27868.8	4538.05	9333.26	7608.97	4991.29	7939.88
mmu-let-7e-3p	MIMAT0017016	22.5694	16.0511	40.2984	36.5388	27.2051	9.30863	19.3656
mmu-let-7e-5p	MIMAT0000524	3728.15	9122.05	5707.45	9884.1	8421.37	2939.67	3802.91
mmu-let-7f-1-3p	MIMAT0004623	30.4425	19.0607	61.9401	32.4024	15.0097	5.58518	2.4207
mmu-let-7f-2-3p	MIMAT0017017	0	0	2.2388	2.06824	1.87621	1.86173	0
mmu-let-7f-5p	MIMAT0000525	182065	141712	90855	124750	128270	55518.5	103766
mmu-let-7g-3p	MIMAT0004519	1.04974	4.01278	5.97013	11.72	14.0716	3.72345	4.84139
mmu-let-7g-5p	MIMAT0000121	18571	20535.4	4488.79	11886.8	7363.19	3554.04	8077.86
mmu-let-7i-3p	MIMAT0004520	6.82331	8.02556	11.194	35.8494	22.5145	11.1704	4.84139
mmu-let-7i-5p	MIMAT0000122	3546.55	3815.15	2047.01	2732.83	2462.53	1245.5	1987.39
mmu-let-7j	MIMAT0025123	982.557	748.383	1350.74	1301.61	1387.46	815.436	607.594
mmu-let-7k	MIMAT0025580	7.34818	32.1022	2.98507	4.82588	7.50484	3.72345	2.4207
mmu-miR-100-3p	MIMAT0017051	4.19896	0	0	1.37882	1.87621	1.86173	0
mmu-miR-100-5p	MIMAT0000655	8193.75	10776.3	2179.84	1506.36	2212.05	2381.15	1706.59
mmu-miR-101a-3p	MIMAT0000133	1300.1	737.348	335.074	188.209	307.699	338.834	360.684
mmu-miR-101a-5p	MIMAT0004526	11.5471	19.0607	1.49253	1.37882	2.81432	11.1704	12.1035
mmu-miR-101b-3p	MIMAT0000616	454.013	306.978	697.759	378.487	629.469	683.254	600.332
mmu-miR-101b-5p	MIMAT0017046	0.52487	0	0	0	0	0	0
mmu-miR-101c	MIMAT0019349	0	0	0	0	0	0	0
mmu-miR-103-1-5p	MIMAT0017024	0	0	0	0.689412	0	0	0
mmu-miR-103-2-5p	MIMAT0017025	2.62435	1.00319	5.22387	4.13647	5.62863	0	0
mmu-miR-103-3p	MIMAT0000546	3668.32	7386.52	13313.4	9828.26	14473.1	5307.78	4182.96
mmu-miR-105	MIMAT0004856	0	0	0	0	0	0	0
mmu-miR-106a-3p	MIMAT0017009	0	0	0	0	0	0	0
mmu-miR-106a-5p	MIMAT0000385	0.52487	0	52.9849	37.2282	45.0291	7.44691	4.84139
mmu-miR-106b-3p	MIMAT0004582	90.8025	148.473	299.999	128.92	197.002	126.597	116.193
mmu-miR-106b-5p	MIMAT0000386	240.39	288.92	1129.85	1806.95	1375.26	1044.43	1595.24
mmu-miR-107-3p	MIMAT0000647	77.1559	136.435	142.537	119.268	136.963	89.3629	82.3036
mmu-miR-107-5p	MIMAT0017048	0	0	0	0.689412	0	0	0
mmu-miR-10a-3p	MIMAT0004659	18.8953	8.02556	12.6865	8.96235	21.5764	5.58518	19.3656
mmu-miR-10a-5p	MIMAT0000648	7379.15	7212.97	1666.41	1493.96	2106.05	1666.25	2297.24
mmu-miR-10b-3p	MIMAT0004538	2.09948	2.00639	0	0	3.75242	1.86173	2.4207
mmu-miR-10b-5p	MIMAT0000208	5399.86	3521.21	586.565	327.471	490.629	858.256	1408.84
mmu-miR-1186a	MIMAT0005836	1.04974	0	0.746266	6.20471	7.50484	1.86173	2.4207
mmu-miR-1186b	MIMAT0015644	0	0	0	0	1.87621	0	0
mmu-miR-1187	MIMAT0005837	0	0	0	0	0	0	0
mmu-miR-1188-3p	MIMAT0017328	0	0	0	0	0	0	0
mmu-miR-1188-5p	MIMAT0005843	0	0	1.49253	0	0	0	0
mmu-miR-1190	MIMAT0005847	0	0	0	0	0	1.86173	0
mmu-miR-1191	MIMAT0005849	1.57461	1.00319	17.9104	11.72	26.267	1.86173	0
mmu-miR-1192	MIMAT0005850	0	0	0	0	0	0	0
mmu-miR-1193-3p	MIMAT0005851	17.8456	3.00958	0.746266	0.689412	0.938106	7.44691	4.84139
mmu-miR-1193-5p	MIMAT0017329	0	0	0	0	0	0	0
mmu-miR-1194	MIMAT0005852	1.57461	1.00319	8.20893	5.5153	9.38106	1.86173	4.84139
mmu-miR-1195	MIMAT0005856	3.14922	7.02236	0	6.89412	1.87621	0	2.4207
mmu-miR-1196-3p	MIMAT0022718	0	0	0	0	0	0	0
mmu-miR-1196-5p	MIMAT0005857	0	0	0	0	0.938106	0	2.4207
mmu-miR-1197-3p	MIMAT0005858	1.57461	1.00319	0	0	0	3.72345	0
mmu-miR-1197-5p	MIMAT0017331	0	0	0	0	0	0	0
mmu-miR-1198-3p	MIMAT0017332	1.04974	0	9.70146	16.5459	14.0716	1.86173	0
mmu-miR-1198-5p	MIMAT0005859	34.6414	32.1022	269.402	159.944	212.95	44.6814	38.7311
mmu-miR-1199-3p	MIMAT0017333	0	0	0	0	0	1.86173	4.84139
mmu-miR-1199-5p	MIMAT0005860	0	1.00319	0	0	0	0	2.4207
mmu-miR-122-3p	MIMAT0017005	0	0	0	0	0	0	0
mmu-miR-122-5p	MIMAT0000246	19.9451	10.0319	17.1641	8.96235	9.38106	5.58518	7.26209
mmu-miR-1224-3p	MIMAT0017231	0	0	0	0	0	0	0
mmu-miR-1224-5p	MIMAT0005460	0.52487	0	0	0	0.938106	0	0
mmu-miR-1231-3p	MIMAT0022358	0	0	0	0	0	0	0
mmu-miR-1231-5p	MIMAT0022357	1.04974	4.01278	1.49253	2.06824	0.938106	0	2.4207
mmu-miR-124-3p	MIMAT0000134	1.04974	0	0	0	0	0	0
mmu-miR-124-5p	MIMAT0004527	0	0	0	0	0	0	0
mmu-miR-1247-3p	MIMAT0014801	1.57461	2.00639	0.746266	0.689412	0.938106	3.72345	4.84139
mmu-miR-1247-5p	MIMAT0014800	2.62435	4.01278	0	0	0	0	2.4207
mmu-miR-1249-3p	MIMAT0010560	58.7854	11.0351	20.8955	11.0306	5.62863	5.58518	4.84139
mmu-miR-1249-5p	MIMAT0014804	0	2.00639	0	0.689412	0	0	0
mmu-miR-1251-3p	MIMAT0014825	0	0	0	0	0	0	0
mmu-miR-1251-5p	MIMAT0014824	0	0	0	0.689412	0	0	0
mmu-miR-125a-3p	MIMAT0004528	113.897	193.617	104.477	176.489	156.664	35.3728	72.6209
mmu-miR-125a-5p	MIMAT0000135	4358.52	6724.42	2759.69	2954.82	1999.1	1930.61	1798.58
mmu-miR-125b-1-3p	MIMAT0004669	89.2279	128.409	480.596	335.744	622.902	98.6715	70.2002
mmu-miR-125b-2-3p	MIMAT0004529	145.389	173.553	62.6864	59.2894	72.2341	74.4691	50.8346
mmu-miR-125b-5p	MIMAT0000136	12626.8	14490.1	7662.66	6064.07	7678.39	7621.91	3570.53
mmu-miR-126-3p	MIMAT0000138	8502.89	16467.4	144.776	194.414	168.859	189.896	179.131
mmu-miR-126-5p	MIMAT0000137	2516.75	1608.12	160.447	72.3882	57.2244	76.3308	75.0415
mmu-miR-1264-3p	MIMAT0014803	0	0	0	0	0	0	0
mmu-miR-1264-5p	MIMAT0014802	0	0	0	0	0	0	0
mmu-miR-127-3p	MIMAT0000139	16194.3	17646.2	535.819	376.419	373.366	5408.32	1575.87
mmu-miR-127-5p	MIMAT0004530	106.549	104.332	14.9253	13.0988	10.3192	236.439	75.0415
mmu-miR-128-1-5p	MIMAT0016982	0	0	0.746266	2.06824	0.938106	0	0
mmu-miR-128-2-5p	MIMAT0017069	0	1.00319	16.4179	4.82588	14.0716	46.5432	26.6276
mmu-miR-128-3p	MIMAT0000140	79.7802	68.2173	146.268	98.5859	103.192	1215.71	2403.75
mmu-miR-129-1-3p	MIMAT0016994	0	0	0	0	0	0	0
mmu-miR-129-2-3p	MIMAT0000544	0	0	2.98507	5.5153	1.87621	0	7.26209
mmu-miR-129-5p	MIMAT0000209	1.04974	2.00639	81.343	68.9412	70.3579	9.30863	12.1035
mmu-miR-1298-3p	MIMAT0014810	0	0	0	0	0	0	0
mmu-miR-1298-5p	MIMAT0014809	0	0	0	0	0	0	0
mmu-miR-1306-3p	MIMAT0009411	0.52487	1.00319	0	0	0	0	0
mmu-miR-1306-5p	MIMAT0019136	35.6912	36.115	15.6716	22.0612	8.44295	26.0642	16.9449
mmu-miR-130a-3p	MIMAT0000141	5910.56	5872.7	6235.8	5904.12	4754.32	3861.22	3713.35
mmu-miR-130a-5p	MIMAT0016983	25.1938	12.0383	30.5969	46.88	15.0097	7.44691	7.26209
mmu-miR-130b-3p	MIMAT0000387	7.87305	9.02875	1080.59	944.494	920.282	657.189	515.608
mmu-miR-130b-5p	MIMAT0004583	0.52487	0	35.8208	47.5694	30.9575	9.30863	16.9449
mmu-miR-130c	MIMAT0025132	0.52487	0	0.746266	0	0	0	0
mmu-miR-132-3p	MIMAT0000144	22.0445	58.1853	97.7609	168.906	165.107	87.5011	62.9381
mmu-miR-132-5p	MIMAT0016984	1.04974	0	1.49253	2.06824	0.938106	0	0
mmu-miR-133a-3p	MIMAT0000145	62.4595	27.0863	125.373	121.336	66.6055	2299.23	3493.06
mmu-miR-133a-5p	MIMAT0003473	0	0	2.2388	0	2.81432	5.58518	16.9449
mmu-miR-133b-3p	MIMAT0000769	65.6088	28.0895	558.954	412.958	268.298	1329.27	2178.63
mmu-miR-133b-5p	MIMAT0017083	1.57461	2.00639	301.492	729.398	602.264	106.118	77.4622
mmu-miR-133c	MIMAT0025078	0	0	0	0	0	0	0
mmu-miR-134-3p	MIMAT0016985	2.09948	0	0	0.689412	0	0	0
mmu-miR-134-5p	MIMAT0000146	2180.31	1458.65	148.507	111.685	270.174	178.726	82.3036
mmu-miR-135a-1-3p	MIMAT0004531	0	0	0	0	0	0	0
mmu-miR-135a-2-3p	MIMAT0017064	0	0	0	0	0	0	0
mmu-miR-135a-5p	MIMAT0000147	0	0	1.49253	1.37882	1.87621	7.44691	2.4207
mmu-miR-135b-3p	MIMAT0017044	0	0	0	0.689412	0	0	0
mmu-miR-135b-5p	MIMAT0000612	0	0	0	0	0	0	0
mmu-miR-136-3p	MIMAT0004532	56.686	37.1182	5.22387	5.5153	2.81432	52.1283	19.3656
mmu-miR-136-5p	MIMAT0000148	505.45	393.252	110.447	160.633	114.449	726.073	222.704
mmu-miR-137-3p	MIMAT0000149	0	0	0	0.689412	2.81432	1.86173	7.26209
mmu-miR-137-5p	MIMAT0016986	0	0	0	0	0	0	0
mmu-miR-138-1-3p	MIMAT0004668	0	0	0	0	0	0	0
mmu-miR-138-2-3p	MIMAT0016987	0	0	0	0.689412	0.938106	0	4.84139
mmu-miR-138-5p	MIMAT0000150	14.6964	19.0607	20.1492	37.9177	47.8434	48.4049	67.7795
mmu-miR-139-3p	MIMAT0004662	14.1715	1.00319	2.98507	0	0.938106	0	0
mmu-miR-139-5p	MIMAT0000656	96.0512	162.518	49.9999	41.3647	25.3288	70.7456	36.3104
mmu-miR-140-3p	MIMAT0000152	731.144	1409.49	460.446	392.965	827.409	966.236	941.65
mmu-miR-140-5p	MIMAT0000151	401.001	450.435	1356.71	1715.26	2094.79	744.691	1643.65
mmu-miR-141-3p	MIMAT0000153	0	0	0	0	0	0	0
mmu-miR-141-5p	MIMAT0004533	0	0	0	0	0	0	0
mmu-miR-142-3p	MIMAT0000155	44.614	20.0639	196.268	300.584	122.892	42.8197	67.7795
mmu-miR-142-5p	MIMAT0000154	1.04974	2.00639	5.22387	4.82588	1.87621	3.72345	4.84139
mmu-miR-143-3p	MIMAT0000247	25330.8	11764.5	2715.66	1053.42	2049.76	17636.1	20384.7
mmu-miR-143-5p	MIMAT0017006	10.4974	15.0479	2.2388	11.72	7.50484	40.958	26.6276
mmu-miR-144-3p	MIMAT0000156	4.72383	1.00319	0	0	0	0	0
mmu-miR-144-5p	MIMAT0016988	73.4818	83.2652	2.2388	0.689412	0.938106	1.86173	9.68278
mmu-miR-145a-3p	MIMAT0004534	27.2932	14.0447	2.98507	3.44706	5.62863	24.2024	24.207
mmu-miR-145a-5p	MIMAT0000157	1593.51	1085.46	27.6119	53.0847	30.0194	178.726	346.159
mmu-miR-145b	MIMAT0025105	6.29844	3.00958	0	0	0	0	0
mmu-miR-146a-3p	MIMAT0016989	0	0	0	0	0	0	0
mmu-miR-146a-5p	MIMAT0000158	236.192	176.562	60.4476	47.5694	25.3288	22.3407	12.1035
mmu-miR-146b-3p	MIMAT0004826	0	0	0	0	0	0	0
mmu-miR-146b-5p	MIMAT0003475	259.811	139.444	22.388	17.9247	15.9478	16.7555	26.6276
mmu-miR-147-3p	MIMAT0004857	0	0	1.49253	2.75765	0.938106	1.86173	2.4207
mmu-miR-147-5p	MIMAT0017269	0	0	1.49253	5.5153	0.938106	0	2.4207
mmu-miR-148a-3p	MIMAT0000516	4053.57	3686.74	5262.67	3565.64	4360.31	4924.27	6184.88
mmu-miR-148a-5p	MIMAT0004617	13.1218	18.0575	99.9997	75.1459	75.9865	13.0321	31.469
mmu-miR-148b-3p	MIMAT0000580	443.515	427.361	595.521	661.146	687.631	500.804	670.533
mmu-miR-148b-5p	MIMAT0017036	58.7854	62.1981	188.805	229.574	244.846	65.1604	147.662
mmu-miR-149-3p	MIMAT0016990	0	1.00319	6.7164	8.96235	5.62863	0	0
mmu-miR-149-5p	MIMAT0000159	1367.29	1542.91	3220.14	2472.92	1427.8	2191.25	2273.03
mmu-miR-150-3p	MIMAT0004535	0.52487	0	0	0	0	0	0
mmu-miR-150-5p	MIMAT0000160	257.711	255.815	4.4776	2.75765	0	0	0
mmu-miR-151-3p	MIMAT0000161	897.528	1096.49	5056.7	2630.8	4411.91	1839.39	1445.15
mmu-miR-151-5p	MIMAT0004536	875.483	1299.14	295.522	463.974	444.662	467.293	610.015
mmu-miR-152-3p	MIMAT0000162	2917.75	3814.15	896.266	882.447	1024.41	6257.26	7148.31
mmu-miR-152-5p	MIMAT0016991	6.29844	7.02236	7.46266	14.4776	10.3192	26.0642	26.6276
mmu-miR-153-3p	MIMAT0000163	0.52487	0	0.746266	0	0	0	0
mmu-miR-153-5p	MIMAT0016992	0	0	0	0	0	0	0
mmu-miR-154-3p	MIMAT0004537	66.6585	46.147	0.746266	2.06824	2.81432	0	2.4207
mmu-miR-154-5p	MIMAT0000164	103.399	60.1917	2.98507	2.75765	2.81432	13.0321	4.84139
mmu-miR-155-3p	MIMAT0016993	0.52487	0	0.746266	0	0.938106	0	0
mmu-miR-155-5p	MIMAT0000165	290.778	224.716	878.356	859.007	727.032	197.343	152.504
mmu-miR-15a-3p	MIMAT0004624	0.52487	0	0	2.75765	0.938106	3.72345	0
mmu-miR-15a-5p	MIMAT0000526	203.65	129.412	308.208	441.224	296.441	33.5111	24.207
mmu-miR-15b-3p	MIMAT0004521	48.288	24.0767	65.6715	88.2447	45.0291	9.30863	33.8897
mmu-miR-15b-5p	MIMAT0000124	617.772	645.054	773.132	809.37	578.811	238.301	113.773
mmu-miR-16-1-3p	MIMAT0004625	3.14922	4.01278	42.5372	20.6824	19.7002	9.30863	2.4207
mmu-miR-16-2-3p	MIMAT0017018	16.271	12.0383	14.1791	16.5459	15.0097	1.86173	14.5242
mmu-miR-16-5p	MIMAT0000527	5573.59	8142.93	2572.38	2933.45	2021.62	802.404	779.464
mmu-miR-17-3p	MIMAT0000650	17.8456	56.1789	232.089	316.44	203.569	143.353	67.7795
mmu-miR-17-5p	MIMAT0000649	711.724	1227.91	15554.4	22516.9	20645.8	3807.23	3214.68
mmu-miR-181a-1-3p	MIMAT0000660	52.487	54.1725	60.4476	41.3647	73.1722	76.3308	55.676
mmu-miR-181a-2-3p	MIMAT0005443	0	0	1.49253	0	0	0	0
mmu-miR-181a-5p	MIMAT0000210	2940.32	4223.45	582.088	181.315	308.637	1243.63	1307.18
mmu-miR-181b-1-3p	MIMAT0017067	0.52487	0	1.49253	0	0	1.86173	0
mmu-miR-181b-2-3p	MIMAT0017084	2.09948	0	7.46266	2.06824	5.62863	5.58518	4.84139
mmu-miR-181b-5p	MIMAT0000673	807.775	971.093	357.462	179.937	297.379	363.037	329.215
mmu-miR-181c-3p	MIMAT0017068	26.7684	34.1086	82.8356	55.153	77.8628	44.6814	36.3104
mmu-miR-181c-5p	MIMAT0000674	470.808	677.157	75.3729	45.5012	71.296	16.7555	36.3104
mmu-miR-181d-3p	MIMAT0017264	0	1.00319	5.22387	1.37882	2.81432	0	0
mmu-miR-181d-5p	MIMAT0004324	1168.89	1115.55	1028.36	488.793	1106.96	277.397	336.477
mmu-miR-182-3p	MIMAT0016995	0	0	0	0	0	0	0
mmu-miR-182-5p	MIMAT0000211	9.97253	3.00958	13238.8	6908.6	9351.97	4218.67	3105.75
mmu-miR-183-3p	MIMAT0004539	0	0	117.91	42.7435	85.3676	7.44691	12.1035
mmu-miR-183-5p	MIMAT0000212	3.67409	6.01917	5597	3018.93	5345.33	1342.3	1258.76
mmu-miR-1839-3p	MIMAT0009457	54.5865	47.1502	6.7164	6.89412	8.44295	11.1704	55.676
mmu-miR-1839-5p	MIMAT0009456	770.509	909.898	227.611	221.301	330.213	780.063	699.581
mmu-miR-184-3p	MIMAT0000213	24.6689	12.0383	25.3731	2.75765	6.56674	3.72345	0
mmu-miR-184-5p	MIMAT0022690	0	0	0	0	0	0	0
mmu-miR-1843a-3p	MIMAT0014806	36.7409	47.1502	11.9403	2.06824	6.56674	37.2345	58.0967
mmu-miR-1843a-5p	MIMAT0014805	103.399	79.2524	23.8805	7.58353	18.7621	44.6814	50.8346
mmu-miR-1843b-3p	MIMAT0019346	0	0	0	0	0	0	0
mmu-miR-1843b-5p	MIMAT0019345	7.34818	6.01917	2.2388	2.06824	0.938106	9.30863	9.68278
mmu-miR-185-3p	MIMAT0016996	0.52487	1.00319	1.49253	0.689412	5.62863	0	0
mmu-miR-185-5p	MIMAT0000214	78.7305	33.1054	60.4476	88.2447	72.2341	13.0321	24.207
mmu-miR-186-3p	MIMAT0004540	10.4974	6.01917	91.7908	150.292	92.8724	3.72345	16.9449
mmu-miR-186-5p	MIMAT0000215	1271.24	1782.68	1661.19	3054.78	2281.47	508.251	1776.79
mmu-miR-187-3p	MIMAT0000216	3.14922	3.00958	4.4776	7.58353	3.75242	5.58518	0
mmu-miR-187-5p	MIMAT0016997	0	2.00639	0.746266	0.689412	0	0	0
mmu-miR-188-3p	MIMAT0004541	4.19896	7.02236	1.49253	6.20471	8.44295	14.8938	9.68278
mmu-miR-188-5p	MIMAT0000217	152.737	199.636	361.939	1056.18	993.454	370.484	271.118
mmu-miR-1892	MIMAT0007871	0	0	0	0	0	0	2.4207
mmu-miR-1893	MIMAT0007879	0	0	0	0	0	0	0
mmu-miR-1894-3p	MIMAT0007878	0	0	0	0	0	0	0
mmu-miR-1894-5p	MIMAT0007877	0	0	0	0	0	0	0
mmu-miR-1895	MIMAT0007867	0	0	0	0	0	1.86173	0
mmu-miR-1896	MIMAT0007873	0	0	0	0	0	0	0
mmu-miR-1897-3p	MIMAT0007865	0	0	0	0	0	0	0
mmu-miR-1897-5p	MIMAT0007864	0	0	0	0	0	0	0
mmu-miR-1898	MIMAT0007875	0	0	0	0	0	0	0
mmu-miR-1899	MIMAT0007869	0	0	0	0	0	0	0
mmu-miR-18a-3p	MIMAT0004626	5.77357	1.00319	14.9253	20.6824	12.1954	0	0
mmu-miR-18a-5p	MIMAT0000528	70.3326	109.348	5823.12	11207.8	7877.27	1394.43	1285.39
mmu-miR-18b-3p	MIMAT0017270	0	0	0	0	0	0	0
mmu-miR-18b-5p	MIMAT0004858	0	0	1.49253	3.44706	7.50484	0	2.4207
mmu-miR-1900	MIMAT0007870	0	0	0	0	0	0	0
mmu-miR-1901	MIMAT0007880	0	0	0	0	0	0	0
mmu-miR-1902	MIMAT0007863	0	0	0	0	0	0	0
mmu-miR-1903	MIMAT0007868	0	0	0	0	0	0	0
mmu-miR-1904	MIMAT0007874	0	0	0	0	0	0	0
mmu-miR-1905	MIMAT0007866	0	0	0	0	0	0	0
mmu-miR-1906	MIMAT0007872	0	0	0	0	0	0	0
mmu-miR-1907	MIMAT0007876	0	0	0	0	0	0	0
mmu-miR-190a-3p	MIMAT0016998	18.8953	10.0319	2.2388	1.37882	0.938106	3.72345	0
mmu-miR-190a-5p	MIMAT0000220	553.213	187.597	92.537	102.033	89.12	50.2666	208.18
mmu-miR-190b-3p	MIMAT0017267	1.04974	0	0.746266	4.82588	0.938106	3.72345	2.4207
mmu-miR-190b-5p	MIMAT0004852	1.04974	0	2.98507	6.89412	13.1335	7.44691	16.9449
mmu-miR-191-3p	MIMAT0004542	12.5969	9.02875	11.9403	25.5082	16.8859	9.30863	16.9449
mmu-miR-191-5p	MIMAT0000221	6158.3	9630.67	2031.34	2213.01	1875.27	1273.42	1834.89
mmu-miR-1912-3p	MIMAT0014958	0	0	0	0	0	0	0
mmu-miR-1912-5p	MIMAT0014957	0	0	0	0	0	0	0
mmu-miR-192-3p	MIMAT0017012	0.52487	0	0	0	0	0	0
mmu-miR-192-5p	MIMAT0000517	741.116	613.955	432.088	296.447	440.91	471.017	718.946
mmu-miR-1927	MIMAT0009390	0	1.00319	0	2.75765	0.938106	0	0
mmu-miR-1928	MIMAT0009391	0	0	0	0	0	0	0
mmu-miR-1929-3p	MIMAT0022729	0	0	0	0.689412	0.938106	0	0
mmu-miR-1929-5p	MIMAT0009392	3.14922	1.00319	32.8357	19.9929	30.9575	5.58518	14.5242
mmu-miR-1930-3p	MIMAT0017340	0	0	0	0	0	0	0
mmu-miR-1930-5p	MIMAT0009393	0	2.00639	0.746266	2.06824	0	1.86173	4.84139
mmu-miR-1931	MIMAT0009394	1.57461	0	2.2388	3.44706	14.0716	0	0
mmu-miR-1932	MIMAT0009395	0	1.00319	0.746266	0.689412	1.87621	0	0
mmu-miR-1933-3p	MIMAT0009397	0	0	0	1.37882	0	0	0
mmu-miR-1933-5p	MIMAT0009396	0.52487	0	0.746266	0	1.87621	0	0
mmu-miR-1934-3p	MIMAT0017341	1.04974	2.00639	2.98507	6.20471	3.75242	1.86173	2.4207
mmu-miR-1934-5p	MIMAT0009398	0.52487	3.00958	5.97013	2.06824	4.69053	0	0
mmu-miR-1935	MIMAT0009399	0	0	0	0	0	0	0
mmu-miR-1936	MIMAT0009400	0	0	0	0.689412	0.938106	0	0
mmu-miR-1938	MIMAT0009402	0	0	2.2388	2.06824	0.938106	1.86173	0
mmu-miR-193a-3p	MIMAT0000223	6.82331	4.01278	151.492	281.28	181.992	109.842	305.008
mmu-miR-193a-5p	MIMAT0004544	22.0445	13.0415	150	128.92	190.435	22.3407	45.9932
mmu-miR-193b-3p	MIMAT0004859	152.737	257.821	47.0148	70.32	20.6383	20.479	79.8829
mmu-miR-193b-5p	MIMAT0017271	13.6466	12.0383	3.73133	6.89412	4.69053	1.86173	2.4207
mmu-miR-194-1-3p	MIMAT0016999	0	0	0	0	0	0	0
mmu-miR-194-2-3p	MIMAT0017073	3.67409	8.02556	4.4776	3.44706	2.81432	0	0
mmu-miR-194-5p	MIMAT0000224	465.56	308.984	109.701	104.101	109.758	98.6715	111.352
mmu-miR-1940	MIMAT0009404	7.87305	7.02236	2.98507	1.37882	4.69053	0	0
mmu-miR-1941-3p	MIMAT0009406	0	0	0	0.689412	0	0	0
mmu-miR-1941-5p	MIMAT0009405	0	2.00639	0	0.689412	0.938106	0	0
mmu-miR-1942	MIMAT0009407	0	0	0	0	0	0	0
mmu-miR-1943-3p	MIMAT0017342	0.52487	1.00319	0	0.689412	1.87621	0	0
mmu-miR-1943-5p	MIMAT0009408	16.271	15.0479	73.8804	48.2588	108.82	24.2024	7.26209
mmu-miR-1945	MIMAT0009410	0.52487	0	2.2388	4.82588	0.938106	0	0
mmu-miR-1946a	MIMAT0009412	0	1.00319	1.49253	3.44706	3.75242	0	0
mmu-miR-1946b	MIMAT0009443	0	0	0	1.37882	0.938106	0	0
mmu-miR-1947-3p	MIMAT0017343	0	0	0	0	0	0	0
mmu-miR-1947-5p	MIMAT0009413	0	2.00639	0	0.689412	0	0	0
mmu-miR-1948-3p	MIMAT0009415	0	0	0	0	0	0	0
mmu-miR-1948-5p	MIMAT0017344	0	0	0	0	1.87621	0	0
mmu-miR-1949	MIMAT0009416	2.09948	3.00958	3.73133	0.689412	1.87621	3.72345	0
mmu-miR-1950	MIMAT0009417	0	0	2.2388	1.37882	0.938106	1.86173	0
mmu-miR-1951	MIMAT0009422	0	0	0.746266	0	0	0	0
mmu-miR-1952	MIMAT0009423	0	0	0	0	0	0	0
mmu-miR-1953	MIMAT0009424	0	0	0.746266	1.37882	0.938106	0	0
mmu-miR-1954	MIMAT0009425	0	0	0	1.37882	1.87621	0	0
mmu-miR-1955-3p	MIMAT0017348	0	0	0	5.5153	2.81432	0	2.4207
mmu-miR-1955-5p	MIMAT0009426	1.04974	1.00319	2.2388	2.75765	2.81432	1.86173	0
mmu-miR-1956	MIMAT0009428	0.52487	0	0	0.689412	1.87621	0	0
mmu-miR-1957a	MIMAT0009430	27.8181	27.0863	33.582	5.5153	55.3482	13.0321	16.9449
mmu-miR-1957b	MIMAT0025145	0	0	1.49253	0	0.938106	0	0
mmu-miR-1958	MIMAT0009431	0	1.00319	2.98507	1.37882	2.81432	1.86173	0
mmu-miR-195a-3p	MIMAT0017000	0	0	0	0	0	0	0
mmu-miR-195a-5p	MIMAT0000225	6759.8	8531.17	175.373	133.746	120.078	31.6494	48.4139
mmu-miR-195b	MIMAT0025076	2.09948	10.0319	0	0	0.938106	0	0
mmu-miR-1960	MIMAT0009433	1.04974	0	0.746266	2.75765	0.938106	0	0
mmu-miR-1961	MIMAT0009434	0	0	0	0	0	1.86173	0
mmu-miR-1962	MIMAT0009435	0	0	0	0	0	0	0
mmu-miR-1963	MIMAT0009436	0	0	0	0	0	0	0
mmu-miR-1964-3p	MIMAT0009437	1.57461	2.00639	18.6567	7.58353	21.5764	0	0
mmu-miR-1964-5p	MIMAT0017349	0.52487	1.00319	1.49253	6.20471	1.87621	0	0
mmu-miR-1965	MIMAT0009438	0	0	5.97013	10.3412	22.5145	0	0
mmu-miR-1966-3p	MIMAT0022952	0	0	0	0	0	0	0
mmu-miR-1966-5p	MIMAT0009439	0	0	0	0	0	0	0
mmu-miR-1967	MIMAT0009440	0	0	1.49253	0	0	0	0
mmu-miR-1968-3p	MIMAT0017350	0	0	0	0	0	0	0
mmu-miR-1968-5p	MIMAT0009441	0.52487	0	0.746266	1.37882	0.938106	5.58518	4.84139
mmu-miR-1969	MIMAT0009442	0.52487	0	0	2.75765	0.938106	3.72345	0
mmu-miR-196a-1-3p	MIMAT0017013	0	0	0	0	0	0	0
mmu-miR-196a-2-3p	MIMAT0004618	0.52487	5.01597	22.388	10.3412	21.5764	26.0642	12.1035
mmu-miR-196a-5p	MIMAT0000518	4762.67	5056.1	9749.97	11141.6	13726.4	8405.7	6138.88
mmu-miR-196b-3p	MIMAT0017170	0	0	0	0.689412	0.938106	0	0
mmu-miR-196b-5p	MIMAT0001081	3320.33	2597.27	5379.09	5215.4	6368.8	4384.37	3974.78
mmu-miR-1970	MIMAT0009444	0	0	0	0	0	0	0
mmu-miR-1971	MIMAT0009446	0	0	0.746266	0	0	0	0
mmu-miR-1981-3p	MIMAT0017351	2.09948	1.00319	0	0.689412	0	1.86173	0
mmu-miR-1981-5p	MIMAT0009458	364.785	466.486	337.312	293.689	420.271	726.073	515.608
mmu-miR-1982-5p	MIMAT0009459	0	0	0	0	0	0	0
mmu-miR-1982.1-3p	MIMAT0009460	1.04974	0	0.746266	2.06824	0.938106	0	2.4207
mmu-miR-1982.2-3p	MIMAT0009461	0	0	0	0	0	0	0
mmu-miR-1983	MIMAT0009455	0	0	162.686	128.231	156.664	72.6073	133.138
mmu-miR-199a-3p	MIMAT0000230	1907.9	2083.64	293.283	308.857	234.526	1226.88	2125.37
mmu-miR-199a-5p	MIMAT0000229	587.854	682.173	455.969	609.44	284.246	1634.6	1266.02
mmu-miR-199b-3p	MIMAT0004667	1958.81	2033.48	321.641	312.993	271.113	1249.22	1977.71
mmu-miR-199b-5p	MIMAT0000672	5.77357	2.00639	0.746266	0.689412	2.81432	5.58518	4.84139
mmu-miR-19a-3p	MIMAT0000651	35.6912	24.0767	728.356	970.003	621.964	104.257	188.814
mmu-miR-19a-5p	MIMAT0004660	0	0	1.49253	7.58353	1.87621	0	0
mmu-miR-19b-1-5p	MIMAT0017065	41.9896	53.1693	199.253	353.668	213.888	33.5111	41.1518
mmu-miR-19b-2-5p	MIMAT0017010	0	0	0	0	0	0	0
mmu-miR-19b-3p	MIMAT0000513	556.887	306.978	1981.34	2128.9	1288.02	361.175	520.449
mmu-miR-1a-1-5p	MIMAT0016979	2.09948	1.00319	8.20893	2.06824	1.87621	29.7876	14.5242
mmu-miR-1a-2-5p	MIMAT0017047	0.52487	0	0	0	0	0	2.4207
mmu-miR-1a-3p	MIMAT0000123	5381.49	1371.37	6055.95	2292.29	3270.24	1.04972e+06	1.97452e+06
mmu-miR-1b-3p	MIMAT0017326	6.82331	6.01917	26.1193	32.4024	12.1954	7.44691	21.7863
mmu-miR-1b-5p	MIMAT0005835	0	0	1.49253	2.75765	0.938106	0	2.4207
mmu-miR-200a-3p	MIMAT0000519	0	0	0	0	0	0	0
mmu-miR-200a-5p	MIMAT0004619	0	0	0	0	0	0	0
mmu-miR-200b-3p	MIMAT0000233	1.04974	0	0.746266	0	0	0	0
mmu-miR-200b-5p	MIMAT0004545	0	0	0	0	0	0	0
mmu-miR-200c-3p	MIMAT0000657	4.72383	4.01278	5.97013	2.75765	8.44295	7.44691	12.1035
mmu-miR-200c-5p	MIMAT0004663	0	0	0	0	0	0	0
mmu-miR-201-3p	MIMAT0017001	0	2.00639	0	0	0	0	0
mmu-miR-201-5p	MIMAT0000234	0.52487	1.00319	0	0	0	0	0
mmu-miR-202-3p	MIMAT0000235	0	0	0	0	0	0	0
mmu-miR-202-5p	MIMAT0004546	0	0	0	0	0	0	0
mmu-miR-203-3p	MIMAT0000236	581.031	375.195	107.462	60.6682	65.6674	154.523	196.076
mmu-miR-203-5p	MIMAT0004547	1.57461	1.00319	0	0	0	0	0
mmu-miR-204-3p	MIMAT0017002	1.04974	1.00319	0	0	0	0	0
mmu-miR-204-5p	MIMAT0000237	25.1938	8.02556	0	0	0	1.86173	0
mmu-miR-205-3p	MIMAT0017003	0	0	0	0	2.81432	0	0
mmu-miR-205-5p	MIMAT0000238	0.52487	3.00958	0.746266	2.06824	2.81432	1.86173	9.68278
mmu-miR-206-3p	MIMAT0000239	39625.6	29706.6	689625	464216	855321	5.23148e+06	6.04104e+06
mmu-miR-206-5p	MIMAT0017004	5.2487	1.00319	142.537	118.579	60.9769	7.44691	9.68278
mmu-miR-207	MIMAT0000240	0	0	0	0	0	0	0
mmu-miR-208a-3p	MIMAT0000520	0	0	0	0	0	0	0
mmu-miR-208a-5p	MIMAT0017014	0	0	0	0	0	0	2.4207
mmu-miR-208b-3p	MIMAT0004939	0.52487	0	0	0	0	65.1604	116.193
mmu-miR-208b-5p	MIMAT0017280	0	0	0	0	0	0	0
mmu-miR-20a-3p	MIMAT0004627	7.87305	17.0543	5.97013	8.96235	7.50484	0	2.4207
mmu-miR-20a-5p	MIMAT0000529	837.168	1581.04	25896.2	45171	30285.8	7350.1	6371.27
mmu-miR-20b-3p	MIMAT0004788	0	0	0	0	0	0	0
mmu-miR-20b-5p	MIMAT0003187	1.04974	2.00639	64.1789	53.0847	38.4623	11.1704	4.84139
mmu-miR-210-3p	MIMAT0000658	35.6912	33.1054	102.985	97.8965	77.8628	2364.39	2800.74
mmu-miR-210-5p	MIMAT0017052	0	1.00319	10.4477	17.2353	5.62863	89.3629	33.8897
mmu-miR-211-3p	MIMAT0017059	0	0	0	0	0	0	0
mmu-miR-211-5p	MIMAT0000668	0	0	0	0	0	0	0
mmu-miR-212-3p	MIMAT0000659	4.72383	8.02556	5.22387	8.96235	6.56674	3.72345	0
mmu-miR-212-5p	MIMAT0017053	1.57461	6.01917	9.70146	4.13647	4.69053	3.72345	2.4207
mmu-miR-2136	MIMAT0011212	0	0	0	0	0	0	0
mmu-miR-2137	MIMAT0011213	1.04974	1.00319	1.49253	2.75765	0.938106	0	2.4207
mmu-miR-2139	MIMAT0011215	0	0	0	0	0	0	0
mmu-miR-214-3p	MIMAT0000661	312.823	984.134	88.0594	116.511	55.3482	130.321	164.607
mmu-miR-214-5p	MIMAT0004664	43.5642	19.0607	29.8507	61.3577	20.6383	94.9481	45.9932
mmu-miR-215-3p	MIMAT0017169	0	0	0	0	0	0	0
mmu-miR-215-5p	MIMAT0000904	1.57461	1.00319	2.98507	0.689412	0.938106	1.86173	2.4207
mmu-miR-216a-3p	MIMAT0017054	0	0	0	0	0	0	0
mmu-miR-216a-5p	MIMAT0000662	0	0	0	0	0	0	0
mmu-miR-216b-3p	MIMAT0017233	0	0	0	0	0	0	0
mmu-miR-216b-5p	MIMAT0003729	4.19896	9.02875	0	0	0	0	2.4207
mmu-miR-217-3p	MIMAT0017072	0	0	0	0	0	0	0
mmu-miR-217-5p	MIMAT0000679	2.09948	7.02236	0	0	0	0	0
mmu-miR-218-1-3p	MIMAT0004665	1.04974	1.00319	0	0	0	0	0
mmu-miR-218-2-3p	MIMAT0005444	0	0	0	0	0	0	0
mmu-miR-218-5p	MIMAT0000663	4.19896	2.00639	0	0	0	0	0
mmu-miR-2183	MIMAT0011287	0	0	0	0	0	0	0
mmu-miR-219-1-3p	MIMAT0017055	0.52487	2.00639	18.6567	13.0988	19.7002	3.72345	2.4207
mmu-miR-219-2-3p	MIMAT0022841	0	0	0	0	0	0	0
mmu-miR-219-5p	MIMAT0000664	0.52487	1.00319	0	0.689412	0	0	2.4207
mmu-miR-21a-3p	MIMAT0004628	6.82331	14.0447	325.372	497.066	323.646	107.98	38.7311
mmu-miR-21a-5p	MIMAT0000530	2338.3	1470.68	100097	35753.6	60861.5	87089.7	77537.3
mmu-miR-21b	MIMAT0025121	0.52487	0	2.2388	0.689412	2.81432	1.86173	7.26209
mmu-miR-21c	MIMAT0025148	0.52487	0	26.8656	12.4094	29.0813	39.0963	43.5725
mmu-miR-22-3p	MIMAT0000531	8333.89	7264.13	2507.46	4778.31	4093.89	7780.15	12113.2
mmu-miR-22-5p	MIMAT0004629	652.938	540.722	973.131	1060.32	1124.79	1070.49	2323.87
mmu-miR-221-3p	MIMAT0000669	602.551	592.888	1544.77	1894.5	2031.94	431.921	631.801
mmu-miR-221-5p	MIMAT0017060	263.485	647.061	638.058	550.151	580.687	33.5111	58.0967
mmu-miR-222-3p	MIMAT0000670	163.759	174.556	189.552	311.614	396.819	52.1283	45.9932
mmu-miR-222-5p	MIMAT0017061	0	1.00319	7.46266	4.13647	12.1954	0	0
mmu-miR-223-3p	MIMAT0000665	3.14922	0	0	0	0.938106	0	0
mmu-miR-223-5p	MIMAT0017056	0.52487	0	0	0	0	0	0
mmu-miR-224-3p	MIMAT0017062	1.04974	1.00319	0	0	0	0	2.4207
mmu-miR-224-5p	MIMAT0000671	23.6192	18.0575	2.2388	0	0.938106	1.86173	2.4207
mmu-miR-23a-3p	MIMAT0000532	13628.3	9075.9	1706.71	1564.96	1410.91	3131.42	6562.5
mmu-miR-23a-5p	MIMAT0017019	37.7906	46.147	39.5521	24.8188	27.2051	1.86173	4.84139
mmu-miR-23b-3p	MIMAT0000125	18294.3	14261.4	647.759	521.885	552.544	1736.99	3168.69
mmu-miR-23b-5p	MIMAT0016980	14.6964	16.0511	16.4179	46.1906	32.8337	5.58518	14.5242
mmu-miR-24-1-5p	MIMAT0000218	33.0668	19.0607	45.5223	51.0165	35.648	70.7456	108.931
mmu-miR-24-2-5p	MIMAT0005440	596.252	589.879	2338.8	4361.91	3467.24	3771.86	3693.98
mmu-miR-24-3p	MIMAT0000219	69045.6	61339.4	44182.7	84714.2	48800.3	52968	67087.1
mmu-miR-25-3p	MIMAT0000652	2037.55	2227.09	4536.55	1858.65	2843.4	1424.22	1793.74
mmu-miR-25-5p	MIMAT0017049	1.04974	1.00319	0.746266	3.44706	2.81432	0	0
mmu-miR-26a-1-3p	MIMAT0017020	2.09948	2.00639	2.98507	4.13647	2.81432	0	0
mmu-miR-26a-2-3p	MIMAT0017058	12.072	2.00639	19.4029	17.2353	11.2573	7.44691	14.5242
mmu-miR-26a-5p	MIMAT0000533	89764.8	51332.5	2521.63	2791.43	2696.12	2719.98	5758.83
mmu-miR-26b-3p	MIMAT0004630	21.5197	22.0703	14.9253	22.0612	9.38106	5.58518	12.1035
mmu-miR-26b-5p	MIMAT0000534	5656.52	3136.99	214.178	239.915	208.259	91.2246	222.704
mmu-miR-27a-3p	MIMAT0000537	2871.56	1978.3	9763.4	9817.91	9878.25	8130.16	6221.19
mmu-miR-27a-5p	MIMAT0004633	826.67	815.597	1926.86	1267.14	1904.35	236.439	186.394
mmu-miR-27b-3p	MIMAT0000126	21173.3	14975.7	12959.7	12292.9	11511.5	20855.1	23275
mmu-miR-27b-5p	MIMAT0004522	156.411	192.613	325.372	450.186	502.825	106.118	118.614
mmu-miR-2861	MIMAT0013803	0	0	0	0	0	0	0
mmu-miR-28a-3p	MIMAT0004661	560.561	579.847	1743.28	1091.34	2372.47	1465.18	999.747
mmu-miR-28a-5p	MIMAT0000653	367.934	494.575	405.223	716.988	712.96	759.584	1140.15
mmu-miR-28b	MIMAT0019354	0	0	0	0	0	0	0
mmu-miR-28c	MIMAT0019339	0	0	0	0	0	0	0
mmu-miR-290-3p	MIMAT0004572	0	0	0	0	0	0	0
mmu-miR-290-5p	MIMAT0000366	0	0	0	0	0	0	0
mmu-miR-291a-3p	MIMAT0000368	0	0	0	0	0	0	0
mmu-miR-291a-5p	MIMAT0000367	0	0	0	0	0	0	0
mmu-miR-291b-3p	MIMAT0003190	0	0	0	0	0	0	0
mmu-miR-291b-5p	MIMAT0003189	0	0	0	0	0	0	0
mmu-miR-292-3p	MIMAT0000370	0	0	0	0	0	0	0
mmu-miR-292-5p	MIMAT0000369	0	0	0	0	0	0	0
mmu-miR-293-3p	MIMAT0000371	0	0	0	0	0	1.86173	0
mmu-miR-293-5p	MIMAT0004573	0	0	0	0	0	0	0
mmu-miR-294-3p	MIMAT0000372	0	0	0	0	0	0	0
mmu-miR-294-5p	MIMAT0004574	0	0	0	0	0	0	0
mmu-miR-295-3p	MIMAT0000373	0	0	0.746266	0	0.938106	0	0
mmu-miR-295-5p	MIMAT0004575	0	0	0	0	0	0	0
mmu-miR-296-3p	MIMAT0004576	3.67409	9.02875	255.969	154.428	273.927	44.6814	21.7863
mmu-miR-296-5p	MIMAT0000374	5.2487	3.00958	26.8656	10.3412	7.50484	22.3407	75.0415
mmu-miR-297a-3p	MIMAT0004864	0	0	0	0	0	0	0
mmu-miR-297a-5p	MIMAT0000375	1.04974	0	15.6716	22.0612	19.7002	3.72345	4.84139
mmu-miR-297b-3p	MIMAT0004827	0	0	0	0	0	0	0
mmu-miR-297b-5p	MIMAT0003480	0.52487	0	0.746266	0.689412	0	0	0
mmu-miR-297c-3p	MIMAT0004866	0	1.00319	0	0	0	0	0
mmu-miR-297c-5p	MIMAT0004865	1.04974	1.00319	4.4776	6.20471	4.69053	1.86173	2.4207
mmu-miR-298-3p	MIMAT0017007	0	0	0	0.689412	0	0	2.4207
mmu-miR-298-5p	MIMAT0000376	0	0	16.4179	8.27294	12.1954	14.8938	12.1035
mmu-miR-299a-3p	MIMAT0004577	145.914	263.84	2.98507	4.13647	6.56674	48.4049	9.68278
mmu-miR-299a-5p	MIMAT0000377	268.733	110.351	8.9552	4.13647	1.87621	18.6173	9.68278
mmu-miR-299b-3p	MIMAT0022837	0	0	0	0	0	0	2.4207
mmu-miR-299b-5p	MIMAT0022836	0.52487	0	0	0	0	0	0
mmu-miR-29a-3p	MIMAT0000535	6155.68	6442.52	9841.02	10838.9	8135.25	8550.91	9053.4
mmu-miR-29a-5p	MIMAT0004631	18.8953	14.0447	57.4625	79.2824	45.9672	59.5752	45.9932
mmu-miR-29b-1-5p	MIMAT0004523	1.04974	0	3.73133	3.44706	0	0	0
mmu-miR-29b-2-5p	MIMAT0017063	4.19896	4.01278	2.98507	1.37882	1.87621	0	2.4207
mmu-miR-29b-3p	MIMAT0000127	227.794	195.623	5039.54	16689.3	6763.74	4540.75	4405.66
mmu-miR-29c-3p	MIMAT0000536	270.308	209.668	54.4775	36.5388	57.2244	59.5752	50.8346
mmu-miR-29c-5p	MIMAT0004632	17.3207	9.02875	0	1.37882	0.938106	0	2.4207
mmu-miR-300-3p	MIMAT0000378	232.517	286.914	17.1641	13.7882	33.7718	292.291	58.0967
mmu-miR-300-5p	MIMAT0004578	0	0	0	0	0	0	0
mmu-miR-301a-3p	MIMAT0000379	109.173	78.2492	60.4476	67.5624	44.091	134.044	152.504
mmu-miR-301a-5p	MIMAT0017008	0	1.00319	20.8955	19.9929	15.0097	5.58518	16.9449
mmu-miR-301b-3p	MIMAT0004186	0.52487	0	14.1791	12.4094	15.9478	44.6814	31.469
mmu-miR-301b-5p	MIMAT0017232	0	0	2.2388	3.44706	0	0	0
mmu-miR-302a-3p	MIMAT0000380	0	0	0	0	0	0	0
mmu-miR-302a-5p	MIMAT0004579	0	0	0	0	0	0	0
mmu-miR-302b-3p	MIMAT0003374	0	0	0	0	0	0	0
mmu-miR-302b-5p	MIMAT0003373	0	0	0	0	0	0	0
mmu-miR-302c-3p	MIMAT0003376	0	0	0	0	0	0	0
mmu-miR-302c-5p	MIMAT0003375	0	0	0	0	0	0	0
mmu-miR-302d-3p	MIMAT0003377	0	0	0	0	0	0	0
mmu-miR-302d-5p	MIMAT0017225	0	0	0	0	0	0	0
mmu-miR-3057-3p	MIMAT0014823	0.52487	3.00958	1.49253	3.44706	2.81432	0	2.4207
mmu-miR-3057-5p	MIMAT0014822	17.8456	19.0607	94.7758	46.1906	64.7293	72.6073	62.9381
mmu-miR-3058-3p	MIMAT0014814	0	0	0.746266	0.689412	0	0	0
mmu-miR-3058-5p	MIMAT0014813	0.52487	0	0	1.37882	2.81432	0	0
mmu-miR-3059-3p	MIMAT0014812	0	0	0	0	0	0	0
mmu-miR-3059-5p	MIMAT0014811	0	0	0	0	0	0	0
mmu-miR-3060-3p	MIMAT0014827	1.57461	1.00319	2.2388	2.75765	0.938106	0	0
mmu-miR-3060-5p	MIMAT0014826	0	0	0	0.689412	0	0	0
mmu-miR-3061-3p	MIMAT0014829	0	2.00639	7.46266	8.27294	4.69053	1.86173	2.4207
mmu-miR-3061-5p	MIMAT0014828	0.52487	4.01278	8.20893	7.58353	14.0716	1.86173	7.26209
mmu-miR-3062-3p	MIMAT0014831	0	0	0	0	0	0	0
mmu-miR-3062-5p	MIMAT0014830	0	0	0.746266	2.06824	2.81432	0	2.4207
mmu-miR-3063-3p	MIMAT0014833	0	0	0	0	0	0	0
mmu-miR-3063-5p	MIMAT0014832	0	0	0	0	0	0	0
mmu-miR-3064-3p	MIMAT0014835	0	0	0	0	0	0	0
mmu-miR-3064-5p	MIMAT0014834	0	0	0	0	0	0	0
mmu-miR-3065-3p	MIMAT0014837	0	0	0	0	0.938106	0	0
mmu-miR-3065-5p	MIMAT0014836	0	0	0	0	0	0	0
mmu-miR-3066-3p	MIMAT0014839	0	1.00319	2.98507	4.82588	2.81432	0	2.4207
mmu-miR-3066-5p	MIMAT0014838	1.57461	0	16.4179	8.96235	6.56674	3.72345	9.68278
mmu-miR-3067-3p	MIMAT0014841	0	0	0	0	0	0	0
mmu-miR-3067-5p	MIMAT0014840	0	0	0	0	0	0	0
mmu-miR-3068-3p	MIMAT0014843	4.19896	4.01278	9.70146	8.27294	9.38106	24.2024	12.1035
mmu-miR-3068-5p	MIMAT0014842	32.0171	37.1182	65.6715	64.8047	76.9247	145.215	137.98
mmu-miR-3069-3p	MIMAT0014845	0	0	0	0	0.938106	0	0
mmu-miR-3069-5p	MIMAT0014844	1.57461	0	0	0	0	0	0
mmu-miR-3070a-3p	MIMAT0014847	0.52487	0	0	0	0	0	0
mmu-miR-3070a-5p	MIMAT0014846	0	0	0	0	0	0	0
mmu-miR-3070b-3p	MIMAT0014849	0	0	0	0	0	1.86173	0
mmu-miR-3070b-5p	MIMAT0014848	0	0	0	0	0	0	0
mmu-miR-3071-3p	MIMAT0014851	0	0	0	0	0	0	0
mmu-miR-3071-5p	MIMAT0014850	0	0	0	0	0	0	0
mmu-miR-3072-3p	MIMAT0014853	14.6964	5.01597	0	0	0	0	0
mmu-miR-3072-5p	MIMAT0014852	5.77357	6.01917	0	0	1.87621	0	0
mmu-miR-3073a-3p	MIMAT0014855	0	0	0	0	0	0	0
mmu-miR-3073a-5p	MIMAT0014854	0	0	0	0	0	0	0
mmu-miR-3073b-3p	MIMAT0022376	0	0	0	0	0	0	0
mmu-miR-3073b-5p	MIMAT0022375	0	0	0	0	0	0	0
mmu-miR-3074-1-3p	MIMAT0014857	0.52487	0	2.2388	2.75765	3.75242	3.72345	0
mmu-miR-3074-2-3p	MIMAT0014946	0	0	0	0	0	0	0
mmu-miR-3074-5p	MIMAT0014856	0.52487	0	8.20893	4.82588	2.81432	0	2.4207
mmu-miR-3075-3p	MIMAT0014859	0	0	0	0	0	0	0
mmu-miR-3075-5p	MIMAT0014858	0	0	0.746266	0	0	0	0
mmu-miR-3076-3p	MIMAT0014861	0	0	0.746266	0.689412	0	0	0
mmu-miR-3076-5p	MIMAT0014860	0	0	0	1.37882	0	0	0
mmu-miR-3077-3p	MIMAT0014863	0	0	0	0	0	0	0
mmu-miR-3077-5p	MIMAT0014862	0.52487	0	0	0.689412	0.938106	0	0
mmu-miR-3078-3p	MIMAT0014865	0	0	0	0	0	0	0
mmu-miR-3078-5p	MIMAT0014864	0	0	0	0	0	0	0
mmu-miR-3079-3p	MIMAT0014867	0.52487	0	0.746266	0	0	0	2.4207
mmu-miR-3079-5p	MIMAT0014866	0.52487	1.00319	0	1.37882	0	1.86173	0
mmu-miR-3080-3p	MIMAT0014869	0	0	0	0	0	0	0
mmu-miR-3080-5p	MIMAT0014868	0	0	0	0	0	0	0
mmu-miR-3081-3p	MIMAT0014871	0	0	1.49253	3.44706	0	3.72345	0
mmu-miR-3081-5p	MIMAT0014870	0	0	0	0.689412	0	0	0
mmu-miR-3082-3p	MIMAT0014873	0.52487	0	0.746266	0	0.938106	1.86173	0
mmu-miR-3082-5p	MIMAT0014872	0	0	0	0	0	0	0
mmu-miR-3083-3p	MIMAT0014875	0	0	0	0	0	0	0
mmu-miR-3083-5p	MIMAT0014874	0	0	0	0	0	0	0
mmu-miR-3084-3p	MIMAT0014877	0.52487	1.00319	0	0	0	0	0
mmu-miR-3084-5p	MIMAT0014876	11.0223	4.01278	5.22387	6.20471	4.69053	7.44691	29.0483
mmu-miR-3085-3p	MIMAT0014879	0	0	0	0	0	0	0
mmu-miR-3085-5p	MIMAT0014878	0	0	0	0	0	0	0
mmu-miR-3086-3p	MIMAT0014881	0	0	0	0.689412	0	0	0
mmu-miR-3086-5p	MIMAT0014880	0.52487	0	0	0.689412	0	0	4.84139
mmu-miR-3087-3p	MIMAT0014896	0	0	0	0	0	0	0
mmu-miR-3087-5p	MIMAT0014895	0	0	0	0	0	0	0
mmu-miR-3088-3p	MIMAT0014898	0	0	0.746266	0	0	0	0
mmu-miR-3088-5p	MIMAT0014897	0	0	0	0.689412	0	0	0
mmu-miR-3089-3p	MIMAT0014900	1.04974	1.00319	2.2388	2.06824	2.81432	0	0
mmu-miR-3089-5p	MIMAT0014899	0	0	0	0.689412	0	0	0
mmu-miR-3090-3p	MIMAT0014902	0	0	0	0	0	0	0
mmu-miR-3090-5p	MIMAT0014901	0	0	0.746266	0	0	0	0
mmu-miR-3091-3p	MIMAT0014904	0	0	3.73133	3.44706	4.69053	0	0
mmu-miR-3091-5p	MIMAT0014903	0.52487	1.00319	0.746266	0.689412	1.87621	0	0
mmu-miR-3092-3p	MIMAT0014906	0	0	0	0.689412	0	0	0
mmu-miR-3092-5p	MIMAT0014905	0	0	0	0	0	0	0
mmu-miR-3093-3p	MIMAT0014908	0	0	0	0	0	0	0
mmu-miR-3093-5p	MIMAT0014907	0	0	0	0	0	0	0
mmu-miR-3094-3p	MIMAT0014910	0	0	0	0	0	0	0
mmu-miR-3094-5p	MIMAT0014909	0.52487	0	0	0.689412	0	1.86173	0
mmu-miR-3095-3p	MIMAT0014912	9.97253	3.00958	205.223	192.346	202.631	22.3407	14.5242
mmu-miR-3095-5p	MIMAT0014911	0	0	0	0	0.938106	1.86173	0
mmu-miR-3096a-3p	MIMAT0014914	2.09948	0	1.49253	0	1.87621	0	0
mmu-miR-3096a-5p	MIMAT0014913	5.2487	7.02236	5.97013	3.44706	7.50484	5.58518	0
mmu-miR-3096b-3p	MIMAT0019343	0.52487	0	0.746266	0	0	0	0
mmu-miR-3096b-5p	MIMAT0019342	3.67409	1.00319	20.8955	11.72	15.9478	16.7555	7.26209
mmu-miR-3097-3p	MIMAT0014916	0	0	0	2.06824	1.87621	0	4.84139
mmu-miR-3097-5p	MIMAT0014915	0	0	0	0	0	0	0
mmu-miR-3098-3p	MIMAT0014918	0	0	0	0	0	0	0
mmu-miR-3098-5p	MIMAT0014917	1.04974	2.00639	5.97013	28.9553	26.267	3.72345	4.84139
mmu-miR-3099-3p	MIMAT0014816	25.1938	45.1438	8.20893	7.58353	10.3192	59.5752	62.9381
mmu-miR-3099-5p	MIMAT0014815	0	0	0	0	0	0	0
mmu-miR-30a-3p	MIMAT0000129	1598.23	1929.14	2221.64	1223.02	1623.86	2176.36	3067.02
mmu-miR-30a-5p	MIMAT0000128	3145.02	1569	686.565	430.193	420.271	856.394	1135.31
mmu-miR-30b-3p	MIMAT0004524	0.52487	3.00958	0.746266	2.75765	2.81432	1.86173	0
mmu-miR-30b-5p	MIMAT0000130	6391.87	3463.03	1704.47	2251.62	1393.09	653.466	929.547
mmu-miR-30c-1-3p	MIMAT0004616	6.82331	8.02556	8.20893	6.89412	11.2573	5.58518	2.4207
mmu-miR-30c-2-3p	MIMAT0005438	169.533	208.665	402.238	353.668	338.656	242.024	215.442
mmu-miR-30c-5p	MIMAT0000514	7457.88	4484.28	1321.64	1856.59	1048.8	1688.59	1919.61
mmu-miR-30d-3p	MIMAT0017011	8.92279	8.02556	37.3133	22.7506	12.1954	7.44691	7.26209
mmu-miR-30d-5p	MIMAT0000515	6193.47	4013.78	1108.21	688.033	594.759	575.273	847.243
mmu-miR-30e-3p	MIMAT0000249	1188.83	1219.89	2895.51	1552.56	2266.46	1310.66	1718.69
mmu-miR-30e-5p	MIMAT0000248	1946.74	781.489	405.969	266.802	369.614	301.6	363.104
mmu-miR-30f	MIMAT0025179	0	0	0	0	0	0	0
mmu-miR-31-3p	MIMAT0004634	0.52487	0	132.089	73.0777	36.5861	37.2345	45.9932
mmu-miR-31-5p	MIMAT0000538	11.0223	35.1118	1082.83	3977.91	993.454	1267.84	2122.95
mmu-miR-3100-3p	MIMAT0014920	0	0	0	0	0	0	0
mmu-miR-3100-5p	MIMAT0014919	0.52487	0	0	4.13647	0.938106	5.58518	0
mmu-miR-3101-3p	MIMAT0014922	0	0	0	0	0	0	0
mmu-miR-3101-5p	MIMAT0014921	0	0	0.746266	1.37882	0	3.72345	0
mmu-miR-3102-3p	MIMAT0014936	8.39792	15.0479	2.2388	0	0.938106	7.44691	19.3656
mmu-miR-3102-3p.2-3p	MIMAT0014935	1.04974	0	2.2388	0.689412	0	0	0
mmu-miR-3102-5p	MIMAT0014933	0	0	0	0	0	0	0
mmu-miR-3102-5p.2-5p	MIMAT0014934	0	0	0	0	0	0	0
mmu-miR-3103-3p	MIMAT0014938	0.52487	0	0.746266	0	0	0	0
mmu-miR-3103-5p	MIMAT0014937	0	0	0	0	0	0	0
mmu-miR-3104-3p	MIMAT0014940	0	0	0	0	0	0	0
mmu-miR-3104-5p	MIMAT0014939	0	0	0	0	0	0	0
mmu-miR-3105-3p	MIMAT0014942	0	0	0	0.689412	0	1.86173	0
mmu-miR-3105-5p	MIMAT0014941	0.52487	0	0	0	0	0	0
mmu-miR-3106-3p	MIMAT0014818	0	0	0	0	0	0	0
mmu-miR-3106-5p	MIMAT0014817	0	0	0	0	0	0	0
mmu-miR-3107-3p	MIMAT0014944	17.8456	18.0575	17.1641	8.27294	24.3907	14.8938	7.26209
mmu-miR-3107-5p	MIMAT0014943	861.837	1472.69	2669.4	1115.47	1732.68	4866.55	4751.82
mmu-miR-3108-3p	MIMAT0014948	0	0	0	0	0	0	0
mmu-miR-3108-5p	MIMAT0014947	0.52487	1.00319	6.7164	2.75765	6.56674	1.86173	0
mmu-miR-3109-3p	MIMAT0014950	0.52487	0	2.2388	0.689412	1.87621	1.86173	0
mmu-miR-3109-5p	MIMAT0014949	0	0	0	0.689412	2.81432	1.86173	0
mmu-miR-3110-3p	MIMAT0014952	0	0	0	0	0	0	0
mmu-miR-3110-5p	MIMAT0014951	0.52487	0	0	0.689412	0	0	0
mmu-miR-3112-3p	MIMAT0014956	0	0	0	0.689412	0	0	0
mmu-miR-3112-5p	MIMAT0014955	0.52487	0	1.49253	1.37882	1.87621	0	0
mmu-miR-3113-3p	MIMAT0014960	0	0	0	0	0	0	0
mmu-miR-3113-5p	MIMAT0014959	0	0	0	0	0	0	0
mmu-miR-32-3p	MIMAT0017050	1.57461	0	3.73133	3.44706	4.69053	1.86173	0
mmu-miR-32-5p	MIMAT0000654	225.694	103.329	213.432	324.713	229.836	394.686	382.47
mmu-miR-320-3p	MIMAT0000666	731.144	1260.01	169.402	197.172	173.55	68.8839	133.138
mmu-miR-320-5p	MIMAT0017057	3.67409	2.00639	0	0	0	0	0
mmu-miR-322-3p	MIMAT0000549	7.34818	25.0799	10.4477	35.16	26.267	238.301	416.36
mmu-miR-322-5p	MIMAT0000548	386.829	452.441	1642.53	2436.38	2116.37	3338.08	3205
mmu-miR-323-3p	MIMAT0000551	7.87305	2.00639	0	1.37882	0	7.44691	0
mmu-miR-323-5p	MIMAT0004638	0	0	0	0.689412	0	0	0
mmu-miR-324-3p	MIMAT0000556	0	2.00639	0	0.689412	1.87621	1.86173	2.4207
mmu-miR-324-5p	MIMAT0000555	30.4425	21.0671	39.5521	46.88	37.5242	29.7876	50.8346
mmu-miR-325-3p	MIMAT0004640	0	0	0.746266	0	0	0	0
mmu-miR-325-5p	MIMAT0000558	0	0	0	0	0	0	0
mmu-miR-326-3p	MIMAT0000559	48.8129	56.1789	4.4776	6.20471	1.87621	3.72345	2.4207
mmu-miR-326-5p	MIMAT0017027	0	0	0	0	0	0	0
mmu-miR-327	MIMAT0004867	0	0	0	0	0	0	0
mmu-miR-328-3p	MIMAT0000565	193.677	190.607	37.3133	22.0612	11.2573	160.108	213.021
mmu-miR-328-5p	MIMAT0017030	0	0	2.2388	1.37882	0	0	2.4207
mmu-miR-329-3p	MIMAT0000567	484.455	231.738	17.9104	20.6824	3.75242	48.4049	43.5725
mmu-miR-329-5p	MIMAT0017032	23.0943	16.0511	2.2388	1.37882	0	0	0
mmu-miR-33-3p	MIMAT0004666	13.6466	7.02236	6.7164	4.82588	7.50484	3.72345	2.4207
mmu-miR-33-5p	MIMAT0000667	49.3378	32.1022	47.7611	135.125	101.315	279.259	278.38
mmu-miR-330-3p	MIMAT0000569	53.0119	71.2268	3.73133	8.27294	8.44295	9.30863	31.469
mmu-miR-330-5p	MIMAT0004642	35.1663	30.0958	9.70146	7.58353	15.0097	24.2024	24.207
mmu-miR-331-3p	MIMAT0000571	4.72383	4.01278	9.70146	4.13647	14.0716	0	4.84139
mmu-miR-331-5p	MIMAT0004643	0	1.00319	6.7164	5.5153	7.50484	0	2.4207
mmu-miR-335-3p	MIMAT0004704	157.986	60.1917	498.506	607.372	524.401	50.2666	26.6276
mmu-miR-335-5p	MIMAT0000766	2401.81	3117.93	576.864	1079.62	854.614	3066.26	5891.97
mmu-miR-337-3p	MIMAT0000578	2.62435	2.00639	0	0	0	0	0
mmu-miR-337-5p	MIMAT0004644	2.62435	2.00639	0	0	0	3.72345	4.84139
mmu-miR-338-3p	MIMAT0000582	128.068	93.2971	11.194	13.0988	13.1335	0	0
mmu-miR-338-5p	MIMAT0004647	75.5813	110.351	33.582	17.9247	36.5861	5.58518	4.84139
mmu-miR-339-3p	MIMAT0004649	39.8901	37.1182	24.6268	42.7435	17.824	24.2024	50.8346
mmu-miR-339-5p	MIMAT0000584	76.631	66.2109	56.7163	81.3506	54.4101	132.183	147.662
mmu-miR-340-3p	MIMAT0000586	12.072	25.0799	5.22387	11.72	6.56674	3.72345	16.9449
mmu-miR-340-5p	MIMAT0004651	69.8077	59.1885	65.6715	110.995	106.944	22.3407	70.2002
mmu-miR-341-3p	MIMAT0000588	5.2487	6.01917	1.49253	1.37882	0.938106	20.479	2.4207
mmu-miR-341-5p	MIMAT0017037	0.52487	0	0	0	0.938106	0	0
mmu-miR-342-3p	MIMAT0000590	705.425	1260.01	94.7758	189.588	160.416	191.758	203.338
mmu-miR-342-5p	MIMAT0004653	20.4699	29.0927	2.2388	6.89412	9.38106	0	0
mmu-miR-343	MIMAT0004868	0	0	0	0	0	0	0
mmu-miR-344-3p	MIMAT0000593	0.52487	1.00319	3.73133	5.5153	4.69053	9.30863	2.4207
mmu-miR-344-5p	MIMAT0017038	0	0	0	0	0	0	0
mmu-miR-344b-3p	MIMAT0014926	0	0	0	0	0	0	0
mmu-miR-344b-5p	MIMAT0014925	0	0	0	0	0	0	0
mmu-miR-344c-3p	MIMAT0014928	0	0	0	0	0	0	0
mmu-miR-344c-5p	MIMAT0014927	0	0	0	0	0	0	0
mmu-miR-344d-1-5p	MIMAT0014819	0	0	0	0	0	0	0
mmu-miR-344d-2-5p	MIMAT0014961	0	0	0	0	0	0	0
mmu-miR-344d-3-5p	MIMAT0014807	0	0	0	0	0	0	0
mmu-miR-344d-3p	MIMAT0014808	0	0	2.98507	2.75765	0	0	2.4207
mmu-miR-344e-3p	MIMAT0014924	0	0	0	0	0	0	0
mmu-miR-344e-5p	MIMAT0014923	0	0	0	0	0	0	0
mmu-miR-344f-3p	MIMAT0014932	0	0	0	0	0	0	0
mmu-miR-344f-5p	MIMAT0014931	0	0	0	0	0	0	0
mmu-miR-344g-3p	MIMAT0014930	0	0	0	0	0	0	0
mmu-miR-344g-5p	MIMAT0014929	0	0	0	0	0	0	0
mmu-miR-344h-3p	MIMAT0022384	0	0	0	0	0	0	0
mmu-miR-344h-5p	MIMAT0022383	0	0	0	0	0	0	0
mmu-miR-344i	MIMAT0022503	0	0	0	0	0	0	0
mmu-miR-345-3p	MIMAT0004656	69.8077	95.3035	304.477	180.626	258.917	121.012	125.876
mmu-miR-345-5p	MIMAT0000595	43.5642	37.1182	114.179	145.466	114.449	61.437	65.3588
mmu-miR-346-3p	MIMAT0017039	0	0	0	0	0	0	0
mmu-miR-346-5p	MIMAT0000597	0	0	0	0	0	0	0
mmu-miR-3470a	MIMAT0015640	2.62435	0	13.4328	6.20471	12.1954	0	0
mmu-miR-3470b	MIMAT0015641	1.57461	3.00958	2.2388	5.5153	14.0716	3.72345	0
mmu-miR-3471	MIMAT0015642	0	0	1.49253	0	0	0	0
mmu-miR-3472	MIMAT0015643	0	0	0	0	0	0	0
mmu-miR-3473a	MIMAT0015645	0	0	0	0.689412	0	0	0
mmu-miR-3473b	MIMAT0020367	30.4425	68.2173	3.73133	20.6824	14.0716	27.9259	33.8897
mmu-miR-3473c	MIMAT0020614	0	0	0	0	0	0	0
mmu-miR-3473d	MIMAT0020632	0.52487	0	8.20893	13.0988	12.1954	3.72345	4.84139
mmu-miR-3473e	MIMAT0025587	25.1938	55.1757	2.2388	10.3412	11.2573	27.9259	41.1518
mmu-miR-3474	MIMAT0015646	0.52487	2.00639	0	2.75765	1.87621	1.86173	0
mmu-miR-3475	MIMAT0015219	2.09948	3.00958	0	0	0	1.86173	0
mmu-miR-34a-3p	MIMAT0017022	0	0	0	0.689412	0	0	0
mmu-miR-34a-5p	MIMAT0000542	10.4974	4.01278	11.9403	21.3718	19.7002	27.9259	31.469
mmu-miR-34b-3p	MIMAT0004581	9.44766	5.01597	40.2984	39.2965	42.2147	135.906	130.718
mmu-miR-34b-5p	MIMAT0000382	1.57461	2.00639	30.5969	45.5012	30.9575	96.8098	84.7243
mmu-miR-34c-3p	MIMAT0004580	1.04974	3.00958	29.1044	51.7059	45.9672	173.141	128.297
mmu-miR-34c-5p	MIMAT0000381	143.814	298.952	4749.24	6707.98	6910.09	14899.4	12933.8
mmu-miR-350-3p	MIMAT0000605	154.837	53.1693	21.6417	10.3412	4.69053	16.7555	33.8897
mmu-miR-350-5p	MIMAT0017040	1.04974	1.00319	0	0.689412	0.938106	0	0
mmu-miR-351-3p	MIMAT0017042	1.04974	2.00639	58.9551	91.0024	89.12	80.0542	79.8829
mmu-miR-351-5p	MIMAT0000609	6.82331	13.0415	97.0146	93.76	91.9343	379.792	413.939
mmu-miR-3544-3p	MIMAT0022354	0	0	0	0	0	0	0
mmu-miR-3544-5p	MIMAT0022353	0	0	0	0	0	0	0
mmu-miR-3572-3p	MIMAT0020636	0.52487	0	0	0	0	0	0
mmu-miR-3572-5p	MIMAT0022986	0.52487	0	0.746266	0.689412	2.81432	0	0
mmu-miR-361-3p	MIMAT0017075	15.7461	20.0639	16.4179	24.8188	14.0716	9.30863	21.7863
mmu-miR-361-5p	MIMAT0000704	325.419	302.965	188.805	350.221	275.803	80.0542	220.283
mmu-miR-362-3p	MIMAT0004684	109.173	70.2236	135.82	102.033	97.563	80.0542	442.987
mmu-miR-362-5p	MIMAT0000706	127.543	99.3163	54.4775	37.2282	51.5958	63.2987	159.766
mmu-miR-363-3p	MIMAT0000708	0.52487	0	0	0	0	0	0
mmu-miR-363-5p	MIMAT0017076	0	0	0	0	0	0	0
mmu-miR-365-1-5p	MIMAT0017077	3.67409	2.00639	8.20893	6.89412	10.3192	1.86173	2.4207
mmu-miR-365-2-5p	MIMAT0017179	2.62435	7.02236	158.208	106.859	172.611	3.72345	2.4207
mmu-miR-365-3p	MIMAT0000711	506.5	258.824	123.88	120.647	44.091	271.812	1682.38
mmu-miR-367-3p	MIMAT0003181	0	0	0	0	0	0	0
mmu-miR-367-5p	MIMAT0017214	0	0	0	0	0	0	0
mmu-miR-369-3p	MIMAT0003186	370.033	183.585	71.6416	34.4706	71.296	424.474	242.07
mmu-miR-369-5p	MIMAT0003185	46.1886	66.2109	2.98507	2.75765	6.56674	39.0963	16.9449
mmu-miR-370-3p	MIMAT0001095	77.6808	75.2396	11.194	6.20471	20.6383	22.3407	4.84139
mmu-miR-370-5p	MIMAT0017174	0.52487	2.00639	0	0	0	0	0
mmu-miR-374b-3p	MIMAT0003728	0	0	0	0	0	0	0
mmu-miR-374b-5p	MIMAT0003727	258.761	213.681	667.162	875.553	628.531	175.002	401.835
mmu-miR-374c-3p	MIMAT0014954	0	0	0	0	0	0	0
mmu-miR-374c-5p	MIMAT0014953	0	0	0.746266	2.06824	2.81432	0	0
mmu-miR-375-3p	MIMAT0000739	0	0	0	0	0	0	0
mmu-miR-375-5p	MIMAT0017078	0	0	0	0	0	0	0
mmu-miR-376a-3p	MIMAT0000740	7.87305	11.0351	0.746266	3.44706	1.87621	39.0963	9.68278
mmu-miR-376a-5p	MIMAT0003387	170.583	75.2396	6.7164	9.65177	8.44295	107.98	38.7311
mmu-miR-376b-3p	MIMAT0001092	67.7082	54.1725	0	2.75765	0	3.72345	2.4207
mmu-miR-376b-5p	MIMAT0003388	998.303	412.313	26.8656	42.0541	20.6383	78.1925	29.0483
mmu-miR-376c-3p	MIMAT0003183	531.693	474.511	64.9252	98.5859	80.6771	686.977	355.842
mmu-miR-376c-5p	MIMAT0005295	33.0668	9.02875	0	0.689412	0	0	2.4207
mmu-miR-377-3p	MIMAT0000741	60.3601	56.1789	1.49253	9.65177	0.938106	35.3728	7.26209
mmu-miR-377-5p	MIMAT0017079	3.67409	3.00958	0.746266	0	0	0	0
mmu-miR-378a-3p	MIMAT0003151	10517.3	10542.6	29180.5	18892.6	39201.6	109864	156074
mmu-miR-378a-5p	MIMAT0000742	110.748	118.377	79.8505	110.306	121.016	329.526	355.842
mmu-miR-378b	MIMAT0019348	19.9451	19.0607	23.1343	19.3035	39.4004	83.7777	67.7795
mmu-miR-378c	MIMAT0025138	1723.15	1353.31	2616.41	1634.6	3629.53	10636	13132.3
mmu-miR-378d	MIMAT0025167	2591.81	2657.46	1747.01	925.88	1638.87	9537.62	15720
mmu-miR-379-3p	MIMAT0017080	183.705	159.508	0.746266	5.5153	4.69053	33.5111	2.4207
mmu-miR-379-5p	MIMAT0000743	28727.2	12587.1	1291.79	953.457	1179.2	6368.97	2660.34
mmu-miR-380-3p	MIMAT0000745	51.4373	47.1502	2.98507	6.89412	11.2573	24.2024	9.68278
mmu-miR-380-5p	MIMAT0000744	126.494	115.367	19.4029	15.8565	45.9672	532.454	118.614
mmu-miR-381-3p	MIMAT0000746	896.478	1350.3	119.403	131.678	95.6868	6331.73	1568.61
mmu-miR-381-5p	MIMAT0017081	1.57461	0	0	0	0	0	0
mmu-miR-382-3p	MIMAT0004691	0.52487	0	0	0	0	0	0
mmu-miR-382-5p	MIMAT0000747	864.986	615.962	44.0297	41.3647	73.1722	320.217	65.3588
mmu-miR-383-3p	MIMAT0017082	0	0	0	0	0	0	0
mmu-miR-383-5p	MIMAT0000748	0	1.00319	0	0	0	0	0
mmu-miR-384-3p	MIMAT0001076	0.52487	0	0	0	0	0	0
mmu-miR-384-5p	MIMAT0004745	3.14922	0	0	0	0	0	0
mmu-miR-3960	MIMAT0019336	0	0	0	0	0	0	0
mmu-miR-3961	MIMAT0019338	0	0	0	0	0	0	0
mmu-miR-3962	MIMAT0019340	2.62435	7.02236	0.746266	1.37882	0	0	2.4207
mmu-miR-3963	MIMAT0019341	1.04974	0	0	0	1.87621	0	2.4207
mmu-miR-3964	MIMAT0019344	0	0	0	0	0	0	0
mmu-miR-3965	MIMAT0019347	0	0	0	0	0.938106	0	0
mmu-miR-3966	MIMAT0019350	0	0	0	0	0	0	0
mmu-miR-3967	MIMAT0019351	0	0	0	0	0	0	0
mmu-miR-3968	MIMAT0019352	33.5917	27.0863	8.9552	8.96235	22.5145	3.72345	2.4207
mmu-miR-3969	MIMAT0019353	0	0	0	0	0	0	0
mmu-miR-3970	MIMAT0019355	1.57461	1.00319	2.2388	0	2.81432	0	0
mmu-miR-3971	MIMAT0019356	0	0	0	0	0	0	0
mmu-miR-409-3p	MIMAT0001090	115.996	121.387	8.9552	4.13647	23.4526	13.0321	12.1035
mmu-miR-409-5p	MIMAT0004746	54.0616	48.1534	1.49253	0.689412	0.938106	7.44691	0
mmu-miR-410-3p	MIMAT0001091	233.042	306.978	13.4328	17.2353	36.5861	281.121	111.352
mmu-miR-410-5p	MIMAT0017172	9.44766	21.0671	0	0	2.81432	0	0
mmu-miR-411-3p	MIMAT0001093	362.16	446.422	7.46266	13.7882	18.7621	154.523	58.0967
mmu-miR-411-5p	MIMAT0004747	1668.04	3057.74	50.7461	93.76	82.5533	657.189	275.959
mmu-miR-412-3p	MIMAT0001094	0	0	0	0	0	0	0
mmu-miR-412-5p	MIMAT0017173	2.62435	1.00319	0.746266	0	0	1.86173	0
mmu-miR-421-3p	MIMAT0004869	8.39792	10.0319	22.388	74.4565	35.648	24.2024	29.0483
mmu-miR-421-5p	MIMAT0017273	0.52487	0	0	0.689412	0	0	0
mmu-miR-423-3p	MIMAT0003454	427.244	733.335	1623.88	2075.13	1581.65	599.476	772.202
mmu-miR-423-5p	MIMAT0004825	510.174	744.371	361.939	668.04	192.312	189.896	413.939
mmu-miR-425-3p	MIMAT0001342	5.77357	10.0319	11.194	6.20471	8.44295	16.7555	19.3656
mmu-miR-425-5p	MIMAT0004750	375.807	519.655	152.238	194.414	183.869	431.921	559.181
mmu-miR-429-3p	MIMAT0001537	0	0	0	0	0	0	2.4207
mmu-miR-429-5p	MIMAT0017178	0	0	0	0	0	0	0
mmu-miR-431-3p	MIMAT0004753	3.67409	5.01597	0.746266	0	0.938106	5.58518	0
mmu-miR-431-5p	MIMAT0001418	20.4699	14.0447	0	0.689412	0.938106	9.30863	4.84139
mmu-miR-432	MIMAT0012771	0.52487	0	0	0	0	0	0
mmu-miR-433-3p	MIMAT0001420	120.195	144.46	2.98507	6.89412	9.38106	111.704	12.1035
mmu-miR-433-5p	MIMAT0001419	5.77357	8.02556	0	0	0.938106	13.0321	2.4207
mmu-miR-434-3p	MIMAT0001422	6599.72	3063.76	264.925	204.066	139.778	2299.23	549.498
mmu-miR-434-5p	MIMAT0001421	664.485	655.086	34.3283	30.3341	25.3288	634.849	171.869
mmu-miR-448-3p	MIMAT0001533	0	0	0	0	0	0	0
mmu-miR-448-5p	MIMAT0017176	0.52487	0	0	0	0	0	0
mmu-miR-449a-3p	MIMAT0017180	0	0	0	0.689412	0	0	0
mmu-miR-449a-5p	MIMAT0001542	2.09948	0	3.73133	8.27294	3.75242	0	0
mmu-miR-449b	MIMAT0005447	0	0	0	0	0	0	0
mmu-miR-449c-3p	MIMAT0022715	0	0	0	0	0	0	0
mmu-miR-449c-5p	MIMAT0003460	0	0	0	0	0	0	0
mmu-miR-450a-1-3p	MIMAT0017182	1.04974	1.00319	2.2388	4.13647	1.87621	11.1704	26.6276
mmu-miR-450a-2-3p	MIMAT0004789	0	0	0	0	0	9.30863	4.84139
mmu-miR-450a-5p	MIMAT0001546	17.8456	2.00639	41.7909	52.3953	59.1006	225.269	418.78
mmu-miR-450b-3p	MIMAT0003512	5.77357	4.01278	7.46266	18.6141	13.1335	63.2987	91.9864
mmu-miR-450b-5p	MIMAT0003511	0	0	53.7312	19.9929	38.4623	33.5111	16.9449
mmu-miR-451a	MIMAT0001632	58.7854	74.2364	0.746266	0	0	0	0
mmu-miR-451b	MIMAT0025178	0	0	0	0	0	0	0
mmu-miR-452-3p	MIMAT0017194	3.67409	9.02875	1.49253	5.5153	0.938106	13.0321	12.1035
mmu-miR-452-5p	MIMAT0001637	0.52487	0	0	0	0	0	2.4207
mmu-miR-453	MIMAT0004870	0	0	0	0	0	0	0
mmu-miR-455-3p	MIMAT0003742	5.77357	11.0351	8.9552	5.5153	10.3192	1.86173	4.84139
mmu-miR-455-5p	MIMAT0003485	2.62435	1.00319	23.8805	7.58353	8.44295	9.30863	9.68278
mmu-miR-463-3p	MIMAT0004758	0	0	0	0	0	0	0
mmu-miR-463-5p	MIMAT0002104	0	0	0	0	0	0	0
mmu-miR-465a-3p	MIMAT0004217	0	0	0	0	0	0	0
mmu-miR-465a-5p	MIMAT0002106	0	0	0.746266	0	0	0	0
mmu-miR-465b-3p	MIMAT0004872	0.52487	0	0	0	0	0	0
mmu-miR-465b-5p	MIMAT0004871	0	0	0	0	0	0	0
mmu-miR-465c-3p	MIMAT0004874	0	0	0	0	0	0	0
mmu-miR-465c-5p	MIMAT0004873	0	0	0	0	0	0	0
mmu-miR-466a-3p	MIMAT0002107	5.2487	3.00958	12.6865	11.0306	14.0716	0	2.4207
mmu-miR-466a-5p	MIMAT0004759	0	0	0.746266	0	0.938106	0	0
mmu-miR-466b-3p	MIMAT0004876	0.52487	0	3.73133	8.27294	1.87621	0	0
mmu-miR-466b-5p	MIMAT0004875	0	0	0	1.37882	0	1.86173	0
mmu-miR-466c-3p	MIMAT0004878	1.04974	1.00319	5.22387	2.06824	1.87621	1.86173	0
mmu-miR-466c-5p	MIMAT0004877	0.52487	2.00639	2.98507	4.82588	2.81432	3.72345	4.84139
mmu-miR-466d-3p	MIMAT0004931	1.04974	3.00958	1.49253	0	2.81432	3.72345	0
mmu-miR-466d-5p	MIMAT0004930	0	1.00319	0	1.37882	2.81432	0	0
mmu-miR-466e-3p	MIMAT0004880	4.19896	1.00319	7.46266	10.3412	13.1335	3.72345	4.84139
mmu-miR-466e-5p	MIMAT0004879	0	0	0.746266	1.37882	0.938106	0	0
mmu-miR-466f	MIMAT0005844	0	0	0.746266	0	0	0	0
mmu-miR-466f-3p	MIMAT0004882	0.52487	0	0	0	1.87621	0	0
mmu-miR-466f-5p	MIMAT0004881	0	0	0	0.689412	0	0	0
mmu-miR-466g	MIMAT0004883	1.57461	1.00319	0	1.37882	0.938106	7.44691	0
mmu-miR-466h-3p	MIMAT0017274	0.52487	0	0	0	0.938106	0	0
mmu-miR-466h-5p	MIMAT0004884	0	0	0	0	0	0	0
mmu-miR-466i-3p	MIMAT0005834	0	0	2.2388	2.06824	4.69053	1.86173	0
mmu-miR-466i-5p	MIMAT0017325	0	0	2.98507	2.06824	1.87621	3.72345	0
mmu-miR-466j	MIMAT0005848	0	0	0	0	0	0	0
mmu-miR-466k	MIMAT0005845	0	0	4.4776	4.82588	0	0	0
mmu-miR-466l-3p	MIMAT0005830	0	0	0	0	0	0	0
mmu-miR-466l-5p	MIMAT0017322	0	0	0	0	0	0	0
mmu-miR-466m-3p	MIMAT0014883	0	1.00319	0.746266	2.75765	1.87621	1.86173	0
mmu-miR-466m-5p	MIMAT0014882	0.52487	0	0	0.689412	0	0	0
mmu-miR-466n-3p	MIMAT0014894	0	0	0	1.37882	0	0	2.4207
mmu-miR-466n-5p	MIMAT0014893	0	1.00319	0	2.75765	2.81432	0	0
mmu-miR-466o-3p	MIMAT0014886	0	0	0	1.37882	4.69053	3.72345	0
mmu-miR-466o-5p	MIMAT0014885	0.52487	0	0	3.44706	0	1.86173	0
mmu-miR-466p-3p	MIMAT0014892	2.62435	0	2.98507	0.689412	2.81432	0	0
mmu-miR-466p-5p	MIMAT0014891	0	0	0.746266	0	0	0	2.4207
mmu-miR-466q	MIMAT0020631	0	0	0	0	0	0	0
mmu-miR-467a-3p	MIMAT0002108	0.52487	1.00319	2.98507	2.75765	2.81432	0	0
mmu-miR-467a-5p	MIMAT0003409	29.9176	41.131	23.8805	37.9177	35.648	53.9901	36.3104
mmu-miR-467b-3p	MIMAT0003478	0	0	0	0	0	0	0
mmu-miR-467b-5p	MIMAT0005448	3.67409	1.00319	8.9552	10.3412	10.3192	0	0
mmu-miR-467c-3p	MIMAT0017275	0	0	0	0.689412	0	0	0
mmu-miR-467c-5p	MIMAT0004885	2.09948	3.00958	10.4477	14.4776	25.3288	3.72345	2.4207
mmu-miR-467d-3p	MIMAT0004887	5.77357	4.01278	9.70146	6.89412	5.62863	13.0321	12.1035
mmu-miR-467d-5p	MIMAT0004886	11.0223	7.02236	1.49253	2.75765	1.87621	14.8938	7.26209
mmu-miR-467e-3p	MIMAT0005294	0.52487	0	0	0	0	0	0
mmu-miR-467e-5p	MIMAT0005293	7.34818	4.01278	2.2388	5.5153	10.3192	7.44691	9.68278
mmu-miR-467f	MIMAT0005846	0	0	0	0	0	0	0
mmu-miR-467g	MIMAT0005854	0	0	0	0	0	0	0
mmu-miR-467h	MIMAT0005855	0.52487	0	1.49253	4.13647	6.56674	1.86173	0
mmu-miR-468-3p	MIMAT0002109	0	0	0	0	0	0	0
mmu-miR-468-5p	MIMAT0022699	0	0	0	0	0	0	0
mmu-miR-470-3p	MIMAT0004760	0.52487	0	0	0	0	0	0
mmu-miR-470-5p	MIMAT0002111	0.52487	0	0.746266	0	0	0	0
mmu-miR-471-3p	MIMAT0017195	0	0	0	0	0	0	0
mmu-miR-471-5p	MIMAT0002112	0	0	0	0	0	0	0
mmu-miR-483-3p	MIMAT0003120	0.52487	1.00319	0	0.689412	0	7.44691	9.68278
mmu-miR-483-5p	MIMAT0004782	1.04974	3.00958	10.4477	6.20471	8.44295	37.2345	133.138
mmu-miR-484	MIMAT0003127	163.235	239.764	455.223	492.24	327.399	260.642	196.076
mmu-miR-485-3p	MIMAT0003129	12.072	0	0	0	0	0	0
mmu-miR-485-5p	MIMAT0003128	0	1.00319	0	0	0	0	0
mmu-miR-486-3p	MIMAT0017206	82.4046	147.47	138.806	90.313	156.664	70.7456	72.6209
mmu-miR-486-5p	MIMAT0003130	870.235	1428.55	2749.25	1107.2	1745.81	4844.21	4662.26
mmu-miR-487b-3p	MIMAT0003184	32.0171	39.1246	2.2388	1.37882	2.81432	63.2987	21.7863
mmu-miR-487b-5p	MIMAT0017216	0	0	0	0	0	0	0
mmu-miR-488-3p	MIMAT0003450	0.52487	0	0	0	0	0	0
mmu-miR-488-5p	MIMAT0003449	0	0	0	0	0	0	0
mmu-miR-489-3p	MIMAT0003112	1066.54	1841.87	87.3132	95.1388	90.9962	13.0321	16.9449
mmu-miR-489-5p	MIMAT0022704	0	0	0	0	0	0	0
mmu-miR-490-3p	MIMAT0003780	0	0	0	0	0	0	0
mmu-miR-490-5p	MIMAT0017261	0	0	0	0	0	0	0
mmu-miR-491-3p	MIMAT0017255	0.52487	0	0.746266	2.06824	0	0	0
mmu-miR-491-5p	MIMAT0003486	2.62435	0	0.746266	0	0.938106	0	4.84139
mmu-miR-493-3p	MIMAT0004888	6.29844	4.01278	0	2.06824	0	1.86173	0
mmu-miR-493-5p	MIMAT0017276	0	0	0	0	0	1.86173	2.4207
mmu-miR-494-3p	MIMAT0003182	321.22	291.93	2.98507	23.44	8.44295	11.1704	12.1035
mmu-miR-494-5p	MIMAT0017215	0	0	0	0	0	0	0
mmu-miR-495-3p	MIMAT0003456	175.307	142.454	4.4776	2.06824	3.75242	22.3407	12.1035
mmu-miR-495-5p	MIMAT0017249	7.87305	2.00639	0	0.689412	0.938106	11.1704	0
mmu-miR-496a-3p	MIMAT0003738	33.5917	19.0607	0.746266	0	0	1.86173	12.1035
mmu-miR-496a-5p	MIMAT0017244	0.52487	0	0	0	0	0	0
mmu-miR-496b	MIMAT0025158	0	0	0	0	0	0	0
mmu-miR-497-3p	MIMAT0017247	2.62435	0	0	0.689412	0	0	0
mmu-miR-497-5p	MIMAT0003453	433.018	434.383	136.567	93.76	95.6868	48.4049	24.207
mmu-miR-499-3p	MIMAT0017254	0	0	0	0.689412	0	132.183	171.869
mmu-miR-499-5p	MIMAT0003482	1.04974	0	0	0	0	93.0863	135.559
mmu-miR-500-3p	MIMAT0003507	1934.15	2464.85	216.417	215.097	224.207	498.943	1067.53
mmu-miR-500-5p	MIMAT0017258	8.92279	6.01917	8.9552	13.7882	18.7621	13.0321	38.7311
mmu-miR-501-3p	MIMAT0003509	344.84	443.412	106.716	116.511	159.478	59.5752	275.959
mmu-miR-501-5p	MIMAT0003508	55.6362	33.1054	10.4477	4.82588	9.38106	9.30863	29.0483
mmu-miR-503-3p	MIMAT0004790	2.62435	7.02236	32.8357	23.44	46.9053	221.545	140.4
mmu-miR-503-5p	MIMAT0003188	3.67409	11.0351	310.447	457.769	449.353	236.439	261.435
mmu-miR-504-3p	MIMAT0017277	0	0	1.49253	0	0	0	2.4207
mmu-miR-504-5p	MIMAT0004889	2.62435	0	5.97013	1.37882	2.81432	7.44691	7.26209
mmu-miR-5046	MIMAT0020540	0	0	0	0	0	0	0
mmu-miR-505-3p	MIMAT0003513	0	0	0	0.689412	0	0	0
mmu-miR-505-5p	MIMAT0017259	7.34818	10.0319	29.1044	31.0235	14.0716	11.1704	7.26209
mmu-miR-509-3p	MIMAT0004891	0	0	0	0	0	0	0
mmu-miR-509-5p	MIMAT0004890	0	0	0	0	0	0	0
mmu-miR-5097	MIMAT0020604	5.2487	3.00958	14.1791	13.7882	9.38106	9.30863	19.3656
mmu-miR-5098	MIMAT0020605	0	0	0	0	0	0	0
mmu-miR-5099	MIMAT0020606	13.6466	16.0511	31.3432	57.2212	182.931	18.6173	14.5242
mmu-miR-5100	MIMAT0020607	2.62435	2.00639	0	0	0.938106	0	4.84139
mmu-miR-5101	MIMAT0020608	1.04974	0	0	0	0	0	0
mmu-miR-5103	MIMAT0020610	0	0	0	0	0	0	0
mmu-miR-5104	MIMAT0020611	0	0	0	0.689412	0	1.86173	0
mmu-miR-5105	MIMAT0020612	0	0	0.746266	0	0.938106	0	0
mmu-miR-5106	MIMAT0020613	7.87305	3.00958	7.46266	1.37882	4.69053	1.86173	2.4207
mmu-miR-5107-3p	MIMAT0022985	0	0	0	0	0	0	0
mmu-miR-5107-5p	MIMAT0020615	0	0	0	0	0	0	0
mmu-miR-5108	MIMAT0020616	14.6964	9.02875	2.2388	0	0	3.72345	0
mmu-miR-5109	MIMAT0020617	42.5145	23.0735	36.5671	19.3035	37.5242	243.886	174.29
mmu-miR-511-3p	MIMAT0017281	3.14922	2.00639	0	2.75765	2.81432	9.30863	16.9449
mmu-miR-511-5p	MIMAT0004940	0	0	0	0	0	0	0
mmu-miR-5110	MIMAT0020618	1.04974	0	0.746266	1.37882	0	0	0
mmu-miR-5112	MIMAT0020620	0.52487	0	0	0	0	0	0
mmu-miR-5113	MIMAT0020621	0	0	0	0	0	0	0
mmu-miR-5114	MIMAT0020622	0	0	0	0	0	0	0
mmu-miR-5115	MIMAT0020623	2.62435	2.00639	2.98507	1.37882	0.938106	3.72345	9.68278
mmu-miR-5116	MIMAT0020624	0	0	0	0	0	0	0
mmu-miR-5117-3p	MIMAT0022744	7.87305	6.01917	11.9403	1.37882	0.938106	0	2.4207
mmu-miR-5117-5p	MIMAT0020625	5.77357	5.01597	5.22387	1.37882	6.56674	5.58518	0
mmu-miR-5118	MIMAT0020626	0	0	0	0	0	0	0
mmu-miR-5119	MIMAT0020627	2.62435	4.01278	6.7164	0	0	0	0
mmu-miR-5120	MIMAT0020628	0	0	0	0	0	0	0
mmu-miR-5121	MIMAT0020629	2.62435	2.00639	0	4.13647	5.62863	0	0
mmu-miR-5122	MIMAT0020630	0	0	0	0	0	0	0
mmu-miR-5123	MIMAT0020633	0.52487	0	0.746266	2.75765	1.87621	1.86173	2.4207
mmu-miR-5124a	MIMAT0020634	12.072	6.01917	22.388	1.37882	1.87621	5.58518	4.84139
mmu-miR-5124b	MIMAT0025136	0	0	0	0	0	0	0
mmu-miR-5125	MIMAT0020635	0	0	0	0	0	0	0
mmu-miR-5126	MIMAT0020637	0	2.00639	0	0	0.938106	1.86173	0
mmu-miR-5127	MIMAT0020638	0	0	0	0	0	0	0
mmu-miR-5128	MIMAT0020639	3.67409	7.02236	6.7164	15.8565	23.4526	0	2.4207
mmu-miR-5129-3p	MIMAT0022987	1.57461	2.00639	0	0	0	0	0
mmu-miR-5129-5p	MIMAT0020640	0	0	0	0	0	0	0
mmu-miR-5130	MIMAT0020641	0	0	0	0	0	0	0
mmu-miR-5131	MIMAT0020642	0	0	0	0	0	0	0
mmu-miR-5132-3p	MIMAT0022988	0	0	0	0.689412	0	0	0
mmu-miR-5132-5p	MIMAT0020643	0	0	0.746266	1.37882	0.938106	1.86173	0
mmu-miR-5133	MIMAT0020644	0	0	0	0	0	0	0
mmu-miR-5134-3p	MIMAT0022989	0	0	0	0	0	0	0
mmu-miR-5134-5p	MIMAT0020645	0	0	0	0	0	0	0
mmu-miR-5135	MIMAT0020646	0	0	0	0	0	0	0
mmu-miR-5136	MIMAT0020647	0	0	0	1.37882	0.938106	0	0
mmu-miR-532-3p	MIMAT0004781	1549.94	2369.55	238.059	431.572	315.203	785.649	871.45
mmu-miR-532-5p	MIMAT0002889	4489.74	5843.61	4742.52	3403.63	4307.78	7521.37	5676.53
mmu-miR-539-3p	MIMAT0017208	3.67409	1.00319	0	3.44706	0	3.72345	14.5242
mmu-miR-539-5p	MIMAT0003169	40.415	22.0703	0.746266	4.13647	0	14.8938	4.84139
mmu-miR-540-3p	MIMAT0003167	28.8679	52.1661	2.98507	4.13647	5.62863	29.7876	16.9449
mmu-miR-540-5p	MIMAT0004786	11.0223	10.0319	0	0.689412	0	0	2.4207
mmu-miR-541-3p	MIMAT0017209	18.3705	16.0511	0.746266	2.06824	2.81432	7.44691	0
mmu-miR-541-5p	MIMAT0003170	20104.1	23294.2	1028.36	796.271	909.962	4818.15	1437.89
mmu-miR-542-3p	MIMAT0003172	24.6689	5.01597	106.716	60.6682	91.9343	1023.95	1140.15
mmu-miR-542-5p	MIMAT0003171	8.39792	11.0351	23.8805	22.7506	14.0716	309.047	191.235
mmu-miR-543-3p	MIMAT0003168	34.1166	32.1022	0.746266	2.75765	0.938106	3.72345	0
mmu-miR-543-5p	MIMAT0017207	3.14922	1.00319	0	0	0	1.86173	0
mmu-miR-544-3p	MIMAT0004941	1.04974	1.00319	0	0	0	7.44691	2.4207
mmu-miR-544-5p	MIMAT0017282	3.14922	3.00958	1.49253	0.689412	1.87621	14.8938	9.68278
mmu-miR-546	MIMAT0003166	0	0	0	0	0	0	0
mmu-miR-547-3p	MIMAT0003173	0.52487	1.00319	0	0	0	1.86173	0
mmu-miR-547-5p	MIMAT0017210	0	0	0	0	0	0	0
mmu-miR-551b-3p	MIMAT0003890	0	0	0	0	0	0	0
mmu-miR-551b-5p	MIMAT0017236	0	0	0	0	0	0	0
mmu-miR-5615-3p	MIMAT0022356	0	1.00319	0	0	0	0	0
mmu-miR-5615-5p	MIMAT0022355	0	0	0.746266	0.689412	0.938106	0	0
mmu-miR-5616-3p	MIMAT0022360	0	0	0	0	0	0	0
mmu-miR-5616-5p	MIMAT0022359	0	0	0	0	0	0	0
mmu-miR-5617-3p	MIMAT0022362	0	0	0	0	0	0	0
mmu-miR-5617-5p	MIMAT0022361	0	0	0	0	0	0	0
mmu-miR-5618-3p	MIMAT0022364	0	0	0	0	0	0	0
mmu-miR-5618-5p	MIMAT0022363	0	0	0	0	0	0	0
mmu-miR-5619-3p	MIMAT0022366	0	0	0	0.689412	0	0	0
mmu-miR-5619-5p	MIMAT0022365	0	0	0	0	0	0	0
mmu-miR-5620-3p	MIMAT0022368	0.52487	0	0	0	0	0	0
mmu-miR-5620-5p	MIMAT0022367	0	0	0	0	0	0	0
mmu-miR-5621-3p	MIMAT0022370	0	0	0	0	0	1.86173	0
mmu-miR-5621-5p	MIMAT0022369	0	0	0	0	0	0	0
mmu-miR-5622-3p	MIMAT0022372	0	0	1.49253	0	0	0	0
mmu-miR-5622-5p	MIMAT0022371	0	0	0.746266	0	0	0	0
mmu-miR-5623-3p	MIMAT0022374	0	0	0	0	0	0	0
mmu-miR-5623-5p	MIMAT0022373	0.52487	0	0	0	0	0	0
mmu-miR-5624-3p	MIMAT0022378	0	0	0	0	0	0	0
mmu-miR-5624-5p	MIMAT0022377	0	0	0	0	0	0	0
mmu-miR-5625-3p	MIMAT0022380	0	0	0	0	0	0	0
mmu-miR-5625-5p	MIMAT0022379	0	0	0.746266	0	0	0	0
mmu-miR-5626-3p	MIMAT0022382	0	0	0	0	0	0	0
mmu-miR-5626-5p	MIMAT0022381	0	0	0	0	0	0	0
mmu-miR-5627-3p	MIMAT0022386	0	0	0	0	0	0	0
mmu-miR-5627-5p	MIMAT0022385	0	0	0	0	0	0	0
mmu-miR-568	MIMAT0004892	0	0	0	0	0	0	0
mmu-miR-5709	MIMAT0022504	2.09948	0	0.746266	1.37882	0.938106	3.72345	0
mmu-miR-5710	MIMAT0022505	0.52487	0	0	0	0	0	0
mmu-miR-574-3p	MIMAT0004894	227.794	285.911	39.5521	35.16	18.7621	247.61	140.4
mmu-miR-574-5p	MIMAT0004893	62.4595	57.1821	14.1791	20.6824	12.1954	42.8197	24.207
mmu-miR-582-3p	MIMAT0005292	19.9451	16.0511	35.8208	12.4094	20.6383	48.4049	31.469
mmu-miR-582-5p	MIMAT0005291	18.8953	21.0671	26.8656	75.8353	45.0291	121.012	145.242
mmu-miR-590-3p	MIMAT0004896	0	0	0	0	0	0	0
mmu-miR-590-5p	MIMAT0004895	0	0	0	0	0	0	0
mmu-miR-592-3p	MIMAT0017234	0	0	0	0	0	0	0
mmu-miR-592-5p	MIMAT0003730	0.52487	0	0.746266	0	2.81432	0	0
mmu-miR-598-3p	MIMAT0004942	2.62435	1.00319	0	0.689412	4.69053	1.86173	9.68278
mmu-miR-598-5p	MIMAT0017283	0	0	0	0	0	0	0
mmu-miR-599	MIMAT0012772	0	0	0	0	0	0	0
mmu-miR-615-3p	MIMAT0003783	53.5367	77.246	322.387	457.08	251.412	55.8518	26.6276
mmu-miR-615-5p	MIMAT0004837	3.14922	0	35.8208	17.2353	26.267	0	0
mmu-miR-6236	MIMAT0024857	0	0	0	0	0	0	0
mmu-miR-6237	MIMAT0024858	0	0	4.4776	0	2.81432	3.72345	2.4207
mmu-miR-6238	MIMAT0024859	0.52487	1.00319	0	0	0	0	0
mmu-miR-6239	MIMAT0024860	0.52487	0	5.97013	0	0	1.86173	0
mmu-miR-6240	MIMAT0024861	0.52487	4.01278	2.2388	1.37882	0.938106	16.7555	41.1518
mmu-miR-6241	MIMAT0024862	0	0	0	0	0	0	0
mmu-miR-6243	MIMAT0024863	90.8025	42.1342	141.791	23.44	42.2147	189.896	176.711
mmu-miR-6244	MIMAT0024864	0	0	0	0	0	0	0
mmu-miR-6335	MIMAT0025077	0	0	0	0	0	0	0
mmu-miR-6336	MIMAT0025079	0	0	0	0	0	0	0
mmu-miR-6337	MIMAT0025080	0	0	0	0	0	0	0
mmu-miR-6338	MIMAT0025081	0	0	0	0	0	0	0
mmu-miR-6339	MIMAT0025082	0	0	0	0	0	0	0
mmu-miR-6340	MIMAT0025083	0	0	0	0	0	0	0
mmu-miR-6341	MIMAT0025084	0	0	0	0	0	0	0
mmu-miR-6342	MIMAT0025085	0	0	0	0	0	0	0
mmu-miR-6343	MIMAT0025086	0	0	0	0	0	0	0
mmu-miR-6344	MIMAT0025087	0	0	0	0	0	0	0
mmu-miR-6345	MIMAT0025088	0	0	0	0	0	0	0
mmu-miR-6346	MIMAT0025089	0	0	0	0	0	0	0
mmu-miR-6347	MIMAT0025090	0	0	0	0	0	0	0
mmu-miR-6348	MIMAT0025091	0	0	0	0	0	0	0
mmu-miR-6349	MIMAT0025092	0	0	0	0	0.938106	0	0
mmu-miR-6350	MIMAT0025093	0	0	0	0	0	0	0
mmu-miR-6351	MIMAT0025094	0	0	0	0	0	0	0
mmu-miR-6352	MIMAT0025095	0	0	0	0	0	0	0
mmu-miR-6353	MIMAT0025096	0	0	0	0	0	0	0
mmu-miR-6354	MIMAT0025097	0	0	0	0	0	0	0
mmu-miR-6355	MIMAT0025098	0	0	0	0	0	0	0
mmu-miR-6356	MIMAT0025099	0	0	0	0	0	0	0
mmu-miR-6357	MIMAT0025100	0	0	0	0	0	0	0
mmu-miR-6358	MIMAT0025101	0	0	0	0	0	0	0
mmu-miR-6359	MIMAT0025102	0	0	0	0	0	0	0
mmu-miR-6360	MIMAT0025103	0	0	0	0	0	0	0
mmu-miR-6361	MIMAT0025104	0	0	0	0	0	0	0
mmu-miR-6362	MIMAT0025106	0	0	0	0	0	0	0
mmu-miR-6363	MIMAT0025107	0	0	0	0	0	0	0
mmu-miR-6364	MIMAT0025108	0	0	0	0	0	0	0
mmu-miR-6365	MIMAT0025109	0	0	0	0	0	0	0
mmu-miR-6366	MIMAT0025110	0	0	0	0	0	0	0
mmu-miR-6367	MIMAT0025111	0	0	0	0	0.938106	0	0
mmu-miR-6368	MIMAT0025112	0	0	0	0	0	0	0
mmu-miR-6369	MIMAT0025113	0	0	0	0	0	0	0
mmu-miR-6370	MIMAT0025114	0	0	0	0	0	0	0
mmu-miR-6371	MIMAT0025115	0	0	0	0	0	0	0
mmu-miR-6372	MIMAT0025116	0	0	0	0	0	0	0
mmu-miR-6373	MIMAT0025117	0	0	0	0	0	0	0
mmu-miR-6374	MIMAT0025118	1.57461	1.00319	0	0	0	0	0
mmu-miR-6375	MIMAT0025119	0	0	0	0	0	0	0
mmu-miR-6376	MIMAT0025120	0	0	0	0	0	0	0
mmu-miR-6377	MIMAT0025122	0	0	0	0	0	0	0
mmu-miR-6378	MIMAT0025124	0	0	0	0	0	0	0
mmu-miR-6379	MIMAT0025125	0	0	0	0	0	0	0
mmu-miR-6380	MIMAT0025126	0	0	0	0	0	0	0
mmu-miR-6381	MIMAT0025127	0	0	0	0	0	0	0
mmu-miR-6382	MIMAT0025128	0	0	0	0	0	0	0
mmu-miR-6383	MIMAT0025129	0	0	0	0	0	0	0
mmu-miR-6384	MIMAT0025130	0	0	0	0	0	0	0
mmu-miR-6385	MIMAT0025131	0	0	0	0	0	0	0
mmu-miR-6386	MIMAT0025133	0	0	0	0	0	0	0
mmu-miR-6387	MIMAT0025134	0	0	0	0	0	0	0
mmu-miR-6388	MIMAT0025135	0	0	0	0	0	0	0
mmu-miR-6389	MIMAT0025137	0	0	0.746266	0.689412	0.938106	0	0
mmu-miR-6390	MIMAT0025139	0	0	1.49253	0	8.44295	0	0
mmu-miR-6391	MIMAT0025140	0	0	0	0	0	0	0
mmu-miR-6392-3p	MIMAT0025142	0	0	0	0	0	0	0
mmu-miR-6392-5p	MIMAT0025141	0	0	0	0	0	0	0
mmu-miR-6393	MIMAT0025143	0	0	0	0	0	0	0
mmu-miR-6394	MIMAT0025144	0	0	0	0	0	0	0
mmu-miR-6395	MIMAT0025146	0.52487	0	0	0	0	0	0
mmu-miR-6396	MIMAT0025147	0	0	0	0	0	0	0
mmu-miR-6397	MIMAT0025149	0	0	0	0	0	0	0
mmu-miR-6398	MIMAT0025150	0	0	0	0	0	0	0
mmu-miR-6399	MIMAT0025151	0	0	0.746266	2.75765	0.938106	0	0
mmu-miR-6400	MIMAT0025152	0	0	0	0	0	0	0
mmu-miR-6401	MIMAT0025153	0	0	0	0	0	0	0
mmu-miR-6402	MIMAT0025154	0	0	0	0	0	0	0
mmu-miR-6403	MIMAT0025155	0	0	0	0	0	0	0
mmu-miR-6404	MIMAT0025156	0	0	0	0	0	0	0
mmu-miR-6405	MIMAT0025157	0	0	0	0	0	0	0
mmu-miR-6406	MIMAT0025159	0	0	0	0	0	0	0
mmu-miR-6407	MIMAT0025160	0	0	0	0	0	0	0
mmu-miR-6408	MIMAT0025161	0	0	0	0	0	0	0
mmu-miR-6409	MIMAT0025162	0	0	0	0	0	0	0
mmu-miR-6410	MIMAT0025163	0	0	0	0	0	0	0
mmu-miR-6411	MIMAT0025164	0	0	0	0	0	0	0
mmu-miR-6412	MIMAT0025165	0	2.00639	5.22387	10.3412	6.56674	0	2.4207
mmu-miR-6413	MIMAT0025166	0	0	0	0	0.938106	0	0
mmu-miR-6414	MIMAT0025168	0	0	0	0	0	0	0
mmu-miR-6415	MIMAT0025169	0	0	0	0	0	0	0
mmu-miR-6416-3p	MIMAT0025171	0	0	0	0	0	0	0
mmu-miR-6416-5p	MIMAT0025170	0	0	0	0	0	0	0
mmu-miR-6417	MIMAT0025172	0	0	0	0	0	0	0
mmu-miR-6418-3p	MIMAT0025174	1.57461	1.00319	9.70146	8.96235	7.50484	1.86173	2.4207
mmu-miR-6418-5p	MIMAT0025173	0	0	0	0	0	0	0
mmu-miR-6419	MIMAT0025175	0	0	0	0	0	0	0
mmu-miR-6420	MIMAT0025176	0	0	0	0	0	0	0
mmu-miR-652-3p	MIMAT0003711	100.775	159.508	338.059	341.948	431.529	141.491	101.669
mmu-miR-652-5p	MIMAT0017260	0.52487	0	0.746266	1.37882	0	0	0
mmu-miR-653-3p	MIMAT0017284	16.7958	8.02556	5.22387	2.06824	1.87621	0	0
mmu-miR-653-5p	MIMAT0004943	12.5969	3.00958	0	0	0.938106	0	0
mmu-miR-6537-3p	MIMAT0025582	0	0	0	0	0	0	0
mmu-miR-6537-5p	MIMAT0025581	0	0	0	0	0	0	0
mmu-miR-6538	MIMAT0025583	0	0	0	0	0	0	0
mmu-miR-6539	MIMAT0025584	0	0	56.7163	22.0612	30.9575	0	0
mmu-miR-654-3p	MIMAT0004898	0	0	0	0	0	0	0
mmu-miR-654-5p	MIMAT0004897	0	0	0	0	0	0	0
mmu-miR-6540-3p	MIMAT0025586	0	0	0.746266	0	1.87621	0	0
mmu-miR-6540-5p	MIMAT0025585	0	0	0	0	0	0	0
mmu-miR-6541	MIMAT0025588	0	0	0	0	0	0	0
mmu-miR-664-3p	MIMAT0012774	40.9399	24.0767	0.746266	1.37882	0	0	0
mmu-miR-664-5p	MIMAT0017353	8.39792	8.02556	17.9104	6.89412	13.1335	18.6173	14.5242
mmu-miR-665-3p	MIMAT0003733	0	0	0	0	0	0	2.4207
mmu-miR-665-5p	MIMAT0017238	0	0	0	0	0	0	0
mmu-miR-666-3p	MIMAT0004823	0.52487	2.00639	0	0	0	1.86173	0
mmu-miR-666-5p	MIMAT0003737	20.4699	40.1278	2.2388	1.37882	0	7.44691	4.84139
mmu-miR-667-3p	MIMAT0003734	63.5093	58.1853	5.22387	6.20471	4.69053	31.6494	12.1035
mmu-miR-667-5p	MIMAT0017239	25.7186	26.0831	3.73133	2.06824	11.2573	16.7555	4.84139
mmu-miR-668-3p	MIMAT0003732	30.9673	15.0479	0	0	0	0	0
mmu-miR-668-5p	MIMAT0017237	0.52487	1.00319	0	2.06824	0	0	0
mmu-miR-669a-3-3p	MIMAT0017251	0	0	1.49253	0.689412	1.87621	0	0
mmu-miR-669a-3p	MIMAT0017243	16.271	12.0383	25.3731	26.8871	23.4526	81.916	12.1035
mmu-miR-669a-5p	MIMAT0003477	3.67409	2.00639	8.20893	18.6141	23.4526	13.0321	7.26209
mmu-miR-669b-3p	MIMAT0017250	0	0	1.49253	4.13647	2.81432	0	2.4207
mmu-miR-669b-5p	MIMAT0003476	0	1.00319	3.73133	6.89412	3.75242	5.58518	4.84139
mmu-miR-669c-3p	MIMAT0017253	0	0	0	0.689412	0	0	0
mmu-miR-669c-5p	MIMAT0003479	5.2487	7.02236	2.2388	1.37882	1.87621	0	2.4207
mmu-miR-669d-2-3p	MIMAT0014884	0	0	0	0	0	0	0
mmu-miR-669d-3p	MIMAT0017324	0	0	0	0	0	0	0
mmu-miR-669d-5p	MIMAT0005833	2.62435	1.00319	1.49253	6.20471	0.938106	1.86173	0
mmu-miR-669e-3p	MIMAT0017330	1.04974	0	1.49253	0.689412	0	0	0
mmu-miR-669e-5p	MIMAT0005853	0	0	0	0.689412	0	0	0
mmu-miR-669f-3p	MIMAT0005839	1.57461	2.00639	11.194	13.7882	9.38106	24.2024	14.5242
mmu-miR-669f-5p	MIMAT0017327	0.52487	1.00319	14.1791	26.1977	10.3192	3.72345	0
mmu-miR-669g	MIMAT0005832	0	0	0	0	0	0	0
mmu-miR-669h-3p	MIMAT0005842	0	0	0	0	0	0	0
mmu-miR-669h-5p	MIMAT0005841	0	0	0.746266	0	0	0	0
mmu-miR-669i	MIMAT0005840	0	0	0	0	0	0	0
mmu-miR-669j	MIMAT0005838	0	0	0	0	0	0	0
mmu-miR-669k-3p	MIMAT0005831	0	0	0.746266	0	0	0	0
mmu-miR-669k-5p	MIMAT0017323	0.52487	0	0	0	0	0	0
mmu-miR-669l-3p	MIMAT0017345	0	0	0	0	0	0	0
mmu-miR-669l-5p	MIMAT0009418	1.57461	1.00319	6.7164	21.3718	15.9478	26.0642	12.1035
mmu-miR-669m-3p	MIMAT0009419	0	0	0	0	0	1.86173	0
mmu-miR-669m-5p	MIMAT0017346	0.52487	0	0	0.689412	0	0	0
mmu-miR-669n	MIMAT0009427	0	0	0	0	0	0	0
mmu-miR-669o-3p	MIMAT0017347	12.5969	11.0351	30.5969	37.9177	20.6383	65.1604	12.1035
mmu-miR-669o-5p	MIMAT0009421	1.57461	2.00639	0.746266	2.75765	1.87621	1.86173	0
mmu-miR-669p-3p	MIMAT0014890	0	0	0.746266	0	0	1.86173	0
mmu-miR-669p-5p	MIMAT0014889	5.2487	2.00639	10.4477	16.5459	15.9478	16.7555	7.26209
mmu-miR-670-3p	MIMAT0017242	0	0	0	0	0	0	0
mmu-miR-670-5p	MIMAT0003736	0	0	0	0	0	0	0
mmu-miR-671-3p	MIMAT0004821	1.57461	5.01597	15.6716	11.0306	20.6383	14.8938	12.1035
mmu-miR-671-5p	MIMAT0003731	65.0839	72.23	229.85	182.694	247.66	1.86173	72.6209
mmu-miR-672-3p	MIMAT0017241	0	0	0	0	0	0	0
mmu-miR-672-5p	MIMAT0003735	4.19896	2.00639	6.7164	2.06824	2.81432	0	0
mmu-miR-673-3p	MIMAT0004824	24.144	27.0863	2.98507	0.689412	1.87621	33.5111	9.68278
mmu-miR-673-5p	MIMAT0003739	72.4321	79.2524	6.7164	4.82588	3.75242	39.0963	12.1035
mmu-miR-674-3p	MIMAT0003741	100.775	86.2748	110.447	88.2447	75.0484	76.3308	82.3036
mmu-miR-674-5p	MIMAT0003740	157.461	217.693	61.9401	126.162	84.4295	46.5432	72.6209
mmu-miR-675-3p	MIMAT0003726	2.62435	4.01278	112.686	143.398	91.9343	113.565	159.766
mmu-miR-675-5p	MIMAT0003725	0	0	1.49253	4.13647	3.75242	5.58518	7.26209
mmu-miR-676-3p	MIMAT0003782	450.338	464.479	116.418	114.442	119.139	72.6073	50.8346
mmu-miR-676-5p	MIMAT0003781	171.108	220.703	49.2536	101.344	69.4198	74.4691	45.9932
mmu-miR-677-3p	MIMAT0017246	0.52487	1.00319	0	0	0.938106	0	0
mmu-miR-677-5p	MIMAT0003451	0.52487	0	0	0	0.938106	0	0
mmu-miR-678	MIMAT0003452	0	0	0	0	0	0	0
mmu-miR-679-3p	MIMAT0017248	1.04974	1.00319	2.2388	0	1.87621	9.30863	2.4207
mmu-miR-679-5p	MIMAT0003455	2.62435	3.00958	0	0.689412	0	0	0
mmu-miR-680	MIMAT0003457	0	0	0	0	0	0	0
mmu-miR-681	MIMAT0003458	0	0	0	0	0	0	0
mmu-miR-682	MIMAT0003459	0	0	0	0	0	0	0
mmu-miR-683	MIMAT0003461	0	0	0	0	0	0	0
mmu-miR-684	MIMAT0003462	0	0	0	0	0	0	0
mmu-miR-686	MIMAT0003464	0	0	0	0	0	0	0
mmu-miR-687	MIMAT0003466	0	0	0	0	0	0	0
mmu-miR-688	MIMAT0003467	0	0	0	0	0	0	0
mmu-miR-690	MIMAT0003469	0	2.00639	2.2388	0	2.81432	0	0
mmu-miR-691	MIMAT0003470	0	0	0	0	0	0	0
mmu-miR-692	MIMAT0003471	0	0	0	0	0	0	0
mmu-miR-693-3p	MIMAT0004189	0	0	0	0	0	0	0
mmu-miR-693-5p	MIMAT0003472	0	0	0	0	0	0	0
mmu-miR-694	MIMAT0003474	0	0	0	0	0	0	0
mmu-miR-695	MIMAT0003481	0	0	0	0	0	0	0
mmu-miR-696	MIMAT0003483	0	0	0	0	0	0	0
mmu-miR-697	MIMAT0003487	0	0	0	0	0	0	0
mmu-miR-698-3p	MIMAT0003488	0	0	0	0	0	0	0
mmu-miR-698-5p	MIMAT0022930	0	0	0	0	0	1.86173	0
mmu-miR-700-3p	MIMAT0003490	3.67409	9.02875	12.6865	13.7882	24.3907	35.3728	21.7863
mmu-miR-700-5p	MIMAT0017256	15.7461	13.0415	0	1.37882	0.938106	5.58518	2.4207
mmu-miR-701-3p	MIMAT0017257	0.52487	1.00319	0	0	0.938106	0	0
mmu-miR-701-5p	MIMAT0003491	3.14922	3.00958	4.4776	2.06824	4.69053	3.72345	2.4207
mmu-miR-702-3p	MIMAT0003492	1.04974	0	0	0	0	0	0
mmu-miR-702-5p	MIMAT0022931	0	0	1.49253	1.37882	0	0	0
mmu-miR-703	MIMAT0003493	0	0	0	0	0	0	0
mmu-miR-704	MIMAT0003494	0	1.00319	0.746266	0	0	0	0
mmu-miR-705	MIMAT0003495	0	0	0	0	0	0	0
mmu-miR-706	MIMAT0003496	0	0	0.746266	0	0	0	0
mmu-miR-707	MIMAT0003497	0	0	0	0	0	0	0
mmu-miR-708-3p	MIMAT0003498	252.462	178.569	25.3731	13.7882	15.9478	5.58518	7.26209
mmu-miR-708-5p	MIMAT0004828	2256.94	3199.19	79.1042	142.708	141.654	72.6073	123.455
mmu-miR-709	MIMAT0003499	1.57461	0	2.98507	0	0.938106	1.86173	2.4207
mmu-miR-710	MIMAT0003500	0	0	0	0	0	0	0
mmu-miR-711	MIMAT0003501	0	0	0	0	0	0	0
mmu-miR-712-3p	MIMAT0003743	0	0	0	0	0	0	0
mmu-miR-712-5p	MIMAT0003502	0	0	0	0	0	0	0
mmu-miR-713	MIMAT0003504	0	0	0	0	0	0	0
mmu-miR-714	MIMAT0003505	0	1.00319	0	0	0	0	0
mmu-miR-717	MIMAT0003510	0	0	0	0	0	0	0
mmu-miR-718	MIMAT0003514	0	0	0	0	0	0	0
mmu-miR-719	MIMAT0003465	0	0	0	0	0	0	0
mmu-miR-721	MIMAT0003515	0	0	0	0	0	0	0
mmu-miR-741-3p	MIMAT0004236	0	0	0	0	0	0	0
mmu-miR-741-5p	MIMAT0017262	0	0	0	0	0	0	0
mmu-miR-742-3p	MIMAT0004237	0	0	0	0	0	0	0
mmu-miR-742-5p	MIMAT0004838	0	0	0	0	0	0	0
mmu-miR-743a-3p	MIMAT0004238	0	0	0	0	0	0	0
mmu-miR-743a-5p	MIMAT0017263	0	0	0	0	0	0	0
mmu-miR-743b-3p	MIMAT0004840	0	0	0	0	0	0	0
mmu-miR-743b-5p	MIMAT0004839	0	0	0	0	0	0	0
mmu-miR-744-3p	MIMAT0004820	3.14922	4.01278	8.20893	19.9929	16.8859	5.58518	9.68278
mmu-miR-744-5p	MIMAT0004187	1479.08	876.792	1725.37	1538.08	1576.02	1027.67	905.34
mmu-miR-758-3p	MIMAT0003889	0	0	0	0	0	0	0
mmu-miR-758-5p	MIMAT0017235	0.52487	0	0	0	0	0	0
mmu-miR-759	MIMAT0003897	0	0	0	0	0	0	0
mmu-miR-760-3p	MIMAT0003898	0.52487	0	0	0.689412	0	0	0
mmu-miR-760-5p	MIMAT0017245	0	0	0	1.37882	0	0	0
mmu-miR-761	MIMAT0003893	0	0	0	0	0	0	0
mmu-miR-762	MIMAT0003892	0	0	0	0	0	0	0
mmu-miR-763	MIMAT0003896	0	0	0	0	0	0	0
mmu-miR-764-3p	MIMAT0003895	0	0	0	0	0	0	0
mmu-miR-764-5p	MIMAT0003894	0	0	0	0	0	0	0
mmu-miR-767	MIMAT0012773	0	0	0	0	0	0	0
mmu-miR-770-3p	MIMAT0003891	6.82331	8.02556	0.746266	0.689412	1.87621	0	0
mmu-miR-770-5p	MIMAT0004822	0	0	0	0	0	0	0
mmu-miR-7a-1-3p	MIMAT0004670	30.4425	18.0575	305.969	89.6235	100.377	31.6494	29.0483
mmu-miR-7a-2-3p	MIMAT0017070	0	0	0	0	0	0	0
mmu-miR-7a-5p	MIMAT0000677	15.2212	22.0703	405.223	126.162	156.664	9.30863	12.1035
mmu-miR-7b-3p	MIMAT0017071	0	0	0	0	0	0	0
mmu-miR-7b-5p	MIMAT0000678	0	0	0	0	0	0	0
mmu-miR-802-3p	MIMAT0017240	0	0	0	0	0	0	0
mmu-miR-802-5p	MIMAT0004188	0	0	0	0	0	0	0
mmu-miR-804	MIMAT0004210	0	0	0	0	0	0	0
mmu-miR-871-3p	MIMAT0017265	0	0	0	0	0	0	0
mmu-miR-871-5p	MIMAT0004841	0	0	0	0	0	0	0
mmu-miR-872-3p	MIMAT0004935	502.825	260.831	490.297	350.221	263.608	139.629	179.131
mmu-miR-872-5p	MIMAT0004934	1007.23	842.684	4620.88	3698.01	5774.98	2654.82	2430.38
mmu-miR-873a-3p	MIMAT0017279	0	0	0	0	0	0	0
mmu-miR-873a-5p	MIMAT0004936	0	0	0	0	0	0	0
mmu-miR-873b	MIMAT0025177	0	0	0	0	0	0	0
mmu-miR-874-3p	MIMAT0004853	0.52487	1.00319	0	0	0	1.86173	0
mmu-miR-874-5p	MIMAT0017268	0.52487	0	0	0	0	0	0
mmu-miR-875-3p	MIMAT0004938	0	0	0	0	0	0	0
mmu-miR-875-5p	MIMAT0004937	0	0	0	0	0	0	0
mmu-miR-876-3p	MIMAT0004855	0	0	0	0	0	0	0
mmu-miR-876-5p	MIMAT0004854	0	0	0	0	0	0	0
mmu-miR-877-3p	MIMAT0004862	1.57461	0	1.49253	2.75765	0	0	0
mmu-miR-877-5p	MIMAT0004861	14.6964	41.131	14.1791	16.5459	12.1954	16.7555	21.7863
mmu-miR-878-3p	MIMAT0004933	0	0	0	0	0	0	0
mmu-miR-878-5p	MIMAT0004932	0	0	0	0	0	0	0
mmu-miR-879-3p	MIMAT0004843	0	0	0.746266	0	0	0	0
mmu-miR-879-5p	MIMAT0004842	2.62435	6.01917	0	4.13647	6.56674	0	0
mmu-miR-880-3p	MIMAT0004844	0	0	0	0	0	0	0
mmu-miR-880-5p	MIMAT0017266	0	0	0	0	0	0	0
mmu-miR-881-3p	MIMAT0004846	0	0	0	0	0	0	0
mmu-miR-881-5p	MIMAT0004845	0	0	0	0	0	0	0
mmu-miR-882	MIMAT0004847	0	0	0	0	0	0	0
mmu-miR-883a-3p	MIMAT0004849	0	0	0	0	0	0	0
mmu-miR-883a-5p	MIMAT0004848	0	0	0	0	0	0	0
mmu-miR-883b-3p	MIMAT0004851	0	0	0	0	0	0	0
mmu-miR-883b-5p	MIMAT0004850	0	0	0	0	0	0	0
mmu-miR-9-3p	MIMAT0000143	2.62435	0	0	0.689412	0	1.86173	0
mmu-miR-9-5p	MIMAT0000142	9.44766	12.0383	30.5969	14.4776	23.4526	44.6814	50.8346
mmu-miR-92a-1-5p	MIMAT0017066	48.8129	133.425	296.268	541.878	316.142	1.86173	16.9449
mmu-miR-92a-2-5p	MIMAT0004635	0	0	0	0	0	0	0
mmu-miR-92a-3p	MIMAT0000539	156.936	162.518	591.789	496.377	529.092	78.1925	65.3588
mmu-miR-92b-3p	MIMAT0004899	9.97253	11.0351	17.9104	8.96235	12.1954	0	12.1035
mmu-miR-92b-5p	MIMAT0017278	0	1.00319	0	0	0	0	0
mmu-miR-93-3p	MIMAT0004636	20.9948	29.0927	17.1641	26.1977	10.3192	1.86173	2.4207
mmu-miR-93-5p	MIMAT0000540	1344.19	1944.19	23422.3	16441.1	21310.9	6052.47	4792.98
mmu-miR-96-3p	MIMAT0017021	0	0	0	0.689412	0	0	0
mmu-miR-96-5p	MIMAT0000541	0	1.00319	244.775	500.513	229.836	57.7135	94.4071
mmu-miR-98-3p	MIMAT0017023	4.19896	2.00639	50.7461	44.8118	29.0813	5.58518	2.4207
mmu-miR-98-5p	MIMAT0000545	5004.11	4274.61	2210.44	2413.63	2516.94	2066.52	2120.53
mmu-miR-99a-3p	MIMAT0016981	3.14922	4.01278	2.2388	1.37882	0.938106	1.86173	0
mmu-miR-99a-5p	MIMAT0000131	4451.95	5938.91	525.372	815.574	642.602	770.755	1246.66
mmu-miR-99b-3p	MIMAT0004525	9.44766	26.0831	190.298	151.671	136.025	26.0642	4.84139
mmu-miR-99b-5p	MIMAT0000132	7519.29	10744.2	36117.8	24798.8	27931.2	13586.9	10060.4
