# Supplementary material for: Small-RNA sequencing identifies dynamic microRNA deregulation during skeletal muscle lineage progression
Source: Sci Rep. 2018 Mar 9;8:4208. doi: 10.1038/s41598-018-21991-w (PMC5844870; doi:10.1038/s41598-018-21991-w)
Supplement: Supplementary file 3 — Supplementary Table S2 [file 41598_2018_21991_MOESM3_ESM.xlsx]

## Sheet: Data_Suppl_TableS2
Supplementary Table S2. K-means clusters of differentially-expressed miRNAs identified in quiescent, activated and differentiated satellite cells.
miRNA_ID	Cluster
mmu-miR-195a-5p	1
mmu-miR-126-3p	1
mmu-miR-489-3p	1
mmu-miR-26a-5p	1
mmu-miR-708-5p	1
mmu-miR-150-5p	1
mmu-miR-26b-5p	1
mmu-miR-126-5p	1
mmu-miR-376b-5p	1
mmu-miR-299a-5p	1
mmu-miR-181c-5p	1
mmu-miR-494-3p	1
mmu-miR-379-3p	1
mmu-miR-16-5p	1
mmu-miR-99a-5p	1
mmu-miR-708-3p	1
mmu-miR-144-5p	1
mmu-miR-134-5p	1
mmu-miR-497-5p	1
mmu-miR-154-5p	1
mmu-miR-146b-5p	1
mmu-miR-320-3p	1
mmu-miR-30d-5p	1
mmu-miR-676-3p	1
mmu-miR-376b-3p	1
mmu-miR-342-3p	1
mmu-miR-451a	1
mmu-miR-154-3p	1
mmu-miR-100-5p	1
mmu-miR-338-3p	1
mmu-miR-30b-5p	1
mmu-miR-214-3p	1
mmu-miR-10a-5p	1
mmu-miR-146a-5p	1
mmu-miR-191-5p	1
mmu-miR-409-3p	1
mmu-miR-29c-3p	1
mmu-miR-30c-5p	1
mmu-miR-326-3p	1
mmu-miR-664-3p	1
mmu-miR-338-5p	1
mmu-miR-543-3p	1
mmu-miR-194-5p	1
mmu-miR-350-3p	1
mmu-miR-101a-3p	1
mmu-miR-30e-5p	1
mmu-miR-668-3p	1
mmu-miR-376c-5p	1
mmu-let-7c-5p	1
mmu-miR-370-3p	1
mmu-miR-181b-5p	1
mmu-miR-204-5p	1
mmu-miR-181d-5p	1
mmu-miR-224-5p	1
mmu-miR-23a-5p	1
mmu-miR-125a-5p	1
mmu-miR-193b-3p	1
mmu-miR-151-5p	1
mmu-miR-329-5p	1
mmu-miR-23b-3p	2
mmu-miR-145a-5p	2
mmu-miR-127-3p	2
mmu-miR-411-5p	2
mmu-miR-381-3p	2
mmu-miR-541-5p	2
mmu-miR-411-3p	2
mmu-miR-495-3p	2
mmu-miR-379-5p	2
mmu-miR-434-5p	2
mmu-miR-299a-3p	2
mmu-miR-434-3p	2
mmu-miR-329-3p	2
mmu-miR-500-3p	2
mmu-miR-152-3p	2
mmu-miR-10b-5p	2
mmu-miR-378d	2
mmu-miR-199b-3p	2
mmu-miR-199a-3p	2
mmu-miR-181a-5p	2
mmu-miR-143-3p	2
mmu-miR-382-5p	2
mmu-miR-23a-3p	2
mmu-miR-410-3p	2
mmu-miR-376a-5p	2
mmu-miR-574-3p	2
mmu-miR-532-3p	2
mmu-miR-127-5p	2
mmu-miR-433-3p	2
mmu-miR-376c-3p	2
mmu-miR-328-3p	2
mmu-miR-673-5p	2
mmu-miR-203-3p	2
mmu-miR-300-3p	2
mmu-miR-409-5p	2
mmu-miR-380-5p	2
mmu-miR-369-5p	2
mmu-miR-667-3p	2
mmu-miR-335-5p	2
mmu-miR-487b-3p	2
mmu-miR-365-3p	2
mmu-miR-30a-5p	2
mmu-miR-136-3p	2
mmu-miR-369-3p	2
mmu-miR-330-3p	2
mmu-miR-377-3p	2
mmu-miR-496a-3p	2
mmu-miR-666-5p	2
mmu-miR-540-3p	2
mmu-miR-3099-3p	2
mmu-miR-1839-5p	2
mmu-miR-1843a-5p	2
mmu-miR-539-5p	2
mmu-miR-673-3p	2
mmu-miR-380-3p	2
mmu-miR-1839-3p	2
mmu-miR-431-5p	2
mmu-miR-1843a-3p	2
mmu-miR-199a-5p	2
mmu-miR-425-5p	2
mmu-miR-136-5p	2
mmu-miR-501-5p	2
mmu-miR-376a-3p	2
mmu-miR-574-5p	2
mmu-miR-18a-5p	3
mmu-miR-20a-5p	3
mmu-miR-133b-5p	3
mmu-miR-17-5p	3
mmu-miR-19a-3p	3
mmu-miR-93-5p	3
mmu-miR-21a-3p	3
mmu-miR-296-3p	3
mmu-miR-3095-3p	3
mmu-miR-96-5p	3
mmu-miR-365-2-5p	3
mmu-miR-27a-5p	3
mmu-miR-92a-1-5p	3
mmu-miR-221-5p	3
mmu-miR-335-3p	3
mmu-miR-206-5p	3
mmu-miR-92a-3p	3
mmu-miR-15a-5p	3
mmu-miR-129-5p	3
mmu-miR-7a-5p	3
mmu-miR-872-5p	3
mmu-miR-186-3p	3
mmu-miR-193a-5p	3
mmu-miR-1198-5p	3
mmu-miR-20b-5p	3
mmu-miR-615-3p	3
mmu-miR-183-3p	3
mmu-miR-99b-3p	3
mmu-miR-155-5p	3
mmu-miR-27a-3p	3
mmu-miR-106a-5p	3
mmu-miR-19b-1-5p	3
mmu-miR-125b-1-3p	3
mmu-miR-222-3p	3
mmu-miR-130b-5p	3
mmu-miR-17-3p	3
mmu-miR-142-3p	3
mmu-miR-151-3p	3
mmu-miR-98-3p	3
mmu-miR-19b-3p	3
mmu-miR-140-5p	3
mmu-miR-7a-1-3p	3
mmu-miR-6539	3
mmu-miR-221-3p	3
mmu-miR-15b-5p	3
mmu-miR-148a-5p	3
mmu-miR-27b-5p	3
mmu-miR-188-5p	3
mmu-miR-99b-5p	3
mmu-miR-1929-5p	3
mmu-miR-148b-5p	3
mmu-miR-297a-5p	3
mmu-miR-423-3p	3
mmu-let-7c-1-3p	3
mmu-miR-615-5p	3
mmu-miR-1943-5p	3
mmu-miR-5099	3
mmu-miR-28a-3p	3
mmu-miR-345-3p	3
mmu-miR-345-5p	3
mmu-miR-374b-5p	3
mmu-miR-669f-5p	3
mmu-miR-652-3p	3
mmu-miR-16-1-3p	3
mmu-miR-219-1-3p	3
mmu-miR-3098-5p	3
mmu-miR-132-3p	3
mmu-miR-1191	3
mmu-let-7b-3p	3
mmu-miR-1965	3
mmu-miR-182-5p	4
mmu-miR-183-5p	4
mmu-miR-206-3p	4
mmu-miR-1a-3p	4
mmu-miR-130b-3p	4
mmu-miR-210-3p	4
mmu-miR-34c-5p	4
mmu-miR-133a-3p	4
mmu-miR-29b-3p	4
mmu-miR-503-5p	4
mmu-miR-21a-5p	4
mmu-miR-542-3p	4
mmu-miR-351-5p	4
mmu-miR-31-5p	4
mmu-miR-133b-3p	4
mmu-miR-128-3p	4
mmu-miR-193a-3p	4
mmu-miR-542-5p	4
mmu-miR-675-3p	4
mmu-miR-378a-3p	4
mmu-miR-34c-3p	4
mmu-miR-503-3p	4
mmu-miR-450a-5p	4
mmu-miR-322-5p	4
mmu-miR-351-3p	4
mmu-miR-499-3p	4
mmu-miR-34b-3p	4
mmu-miR-34b-5p	4
mmu-miR-1983	4
mmu-miR-322-3p	4
mmu-miR-499-5p	4
mmu-miR-24-2-5p	4
mmu-miR-378c	4
mmu-miR-31-3p	4
mmu-miR-106b-5p	4
mmu-miR-483-5p	4
mmu-miR-208b-3p	4
mmu-miR-210-5p	4
mmu-miR-5109	4
mmu-miR-450b-3p	4
mmu-miR-21c	4
mmu-miR-450b-5p	4
mmu-miR-301b-3p	4
mmu-miR-33-5p	4
mmu-miR-128-2-5p	4
mmu-miR-582-5p	4
mmu-miR-378a-5p	4
mmu-miR-301a-5p	4
mmu-miR-3068-5p	4
mmu-miR-3107-5p	4
mmu-miR-486-5p	4
mmu-miR-6240	4
mmu-miR-296-5p	4
mmu-miR-298-5p	4
mmu-miR-3057-5p	4
mmu-miR-29a-5p	4
