# Supplementary material for: Small-RNA sequencing identifies dynamic microRNA deregulation during skeletal muscle lineage progression
Source: Sci Rep. 2018 Mar 9;8:4208. doi: 10.1038/s41598-018-21991-w (PMC5844870; doi:10.1038/s41598-018-21991-w)
Supplement: Supplementary file 4 — Supplementary Table S4 [file 41598_2018_21991_MOESM4_ESM.xlsx]

## Sheet: Cond2_GO_inf0p0001_Sup4
Supplementary Table S4. Gene Ontology enrichment analysis on putative mRNA targets of miRNAs expressed in quiescent satellite cells
Analysis Type:	PANTHER Overrepresentation Test (Released 20171205)
Annotation Version and Release Date:	GO Ontology database Released 2017-11-28
Analyzed List:	upload_1 (Mus musculus)
Reference List:	Mus musculus (all genes in database)
Test Type:	FISHER
GO biological process complete	Mus musculus - REFLIST (22262)	Upload_LIST (2204)	upload_LIST (expected)	upload_LIST (over/under)	upload_LIST (fold Enrichment)	upload_LIST (raw P-value)	upload_LIST (FDR)
cardiac right ventricle morphogenesis (GO:0003215)	19	8	1	+	8	3.62e-05	0.000796
cell surface receptor signaling pathway involved in heart development (GO:0061311)	19	8	1	+	8	3.62e-05	0.000798
regulation of cell proliferation involved in heart morphogenesis (GO:2000136)	19	8	1	+	8	3.62e-05	0.000799
somatic stem cell division (GO:0048103)	24	10	1.26	+	7.91	4.11e-06	0.00011
positive regulation of erythrocyte differentiation (GO:0045648)	25	10	1.32	+	7.6	5.5e-06	0.000144
positive regulation of cardiac muscle cell proliferation (GO:0060045)	25	10	1.32	+	7.6	5.5e-06	0.000144
outflow tract septum morphogenesis (GO:0003148)	27	10	1.42	+	7.04	9.52e-06	0.000237
cardiac muscle tissue growth (GO:0055017)	30	11	1.58	+	6.96	3.69e-06	0.0001
regulation of cell migration involved in sprouting angiogenesis (GO:0090049)	25	9	1.32	+	6.84	3.2e-05	0.000716
positive regulation of ubiquitin-protein transferase activity (GO:0051443)	25	9	1.32	+	6.84	3.2e-05	0.000717
regulation of activin receptor signaling pathway (GO:0032925)	25	9	1.32	+	6.84	3.2e-05	0.000718
positive regulation of cardiac muscle tissue growth (GO:0055023)	37	13	1.95	+	6.67	7.21e-07	2.2e-05
regulation of heart morphogenesis (GO:2000826)	37	13	1.95	+	6.67	7.21e-07	2.21e-05
stem cell division (GO:0017145)	40	14	2.11	+	6.65	2.81e-07	9.39e-06
regulation of cardiac muscle cell proliferation (GO:0060043)	43	15	2.26	+	6.63	1.1e-07	3.92e-06
positive regulation of cardiac muscle tissue development (GO:0055025)	49	17	2.58	+	6.59	1.68e-08	6.78e-07
atrioventricular valve development (GO:0003171)	26	9	1.37	+	6.58	4.12e-05	0.000892
pharyngeal system development (GO:0060037)	26	9	1.37	+	6.58	4.12e-05	0.000893
positive regulation of cardiocyte differentiation (GO:1905209)	32	11	1.68	+	6.53	6.13e-06	0.000159
blood vessel remodeling (GO:0001974)	42	14	2.21	+	6.33	4.58e-07	1.46e-05
heart growth (GO:0060419)	33	11	1.74	+	6.33	7.8e-06	0.000198
positive regulation of muscle tissue development (GO:1901863)	77	25	4.05	+	6.17	2.45e-11	1.33e-09
positive regulation of heart growth (GO:0060421)	40	13	2.11	+	6.17	1.49e-06	4.34e-05
regulation of pri-miRNA transcription from RNA polymerase II promoter (GO:1902893)	34	11	1.79	+	6.15	9.86e-06	0.000245
positive regulation of cardiac muscle hypertrophy (GO:0010613)	31	10	1.63	+	6.13	2.55e-05	0.000586
positive regulation of muscle hypertrophy (GO:0014742)	31	10	1.63	+	6.13	2.55e-05	0.000586
positive regulation of striated muscle tissue development (GO:0045844)	76	24	4	+	6	9.84e-11	4.99e-09
positive regulation of muscle organ development (GO:0048636)	76	24	4	+	6	9.84e-11	5e-09
regulation of sprouting angiogenesis (GO:1903670)	38	12	2	+	6	4.8e-06	0.000127
regulation of cardiocyte differentiation (GO:1905207)	51	16	2.68	+	5.96	1.39e-07	4.86e-06
regulation of cardiac muscle tissue development (GO:0055024)	85	26	4.47	+	5.81	2.96e-11	1.58e-09
negative regulation of cardiac muscle tissue development (GO:0055026)	33	10	1.74	+	5.76	3.98e-05	0.000869
neural crest cell migration (GO:0001755)	40	12	2.11	+	5.7	7.44e-06	0.000191
endocardial cushion development (GO:0003197)	41	12	2.16	+	5.56	9.19e-06	0.00023
thymus development (GO:0048538)	55	16	2.9	+	5.53	3.28e-07	1.08e-05
regulation of cardiac muscle tissue growth (GO:0055021)	62	18	3.26	+	5.51	6.26e-08	2.33e-06
heart valve morphogenesis (GO:0003179)	38	11	2	+	5.5	2.36e-05	0.000545
ventricular septum morphogenesis (GO:0060412)	38	11	2	+	5.5	2.36e-05	0.000546
lung alveolus development (GO:0048286)	56	16	2.95	+	5.43	4.03e-07	1.31e-05
outflow tract morphogenesis (GO:0003151)	74	21	3.9	+	5.39	7.11e-09	3.02e-07
positive regulation of organ growth (GO:0046622)	53	15	2.79	+	5.38	1.02e-06	3.05e-05
regulation of erythrocyte differentiation (GO:0045646)	46	13	2.42	+	5.37	5.41e-06	0.000142
regulation of cardiac muscle cell differentiation (GO:2000725)	39	11	2.05	+	5.36	2.88e-05	0.000657
neural crest cell differentiation (GO:0014033)	71	20	3.74	+	5.35	1.8e-08	7.16e-07
cardiac septum morphogenesis (GO:0060411)	71	20	3.74	+	5.35	1.8e-08	7.18e-07
palate development (GO:0060021)	94	26	4.95	+	5.25	1.89e-10	9.32e-09
negative regulation of muscle organ development (GO:0048635)	58	16	3.05	+	5.24	5.99e-07	1.86e-05
mesenchymal cell development (GO:0014031)	69	19	3.63	+	5.23	5.51e-08	2.06e-06
trabecula morphogenesis (GO:0061383)	51	14	2.68	+	5.21	3.16e-06	8.66e-05
stem cell development (GO:0048864)	70	19	3.69	+	5.16	6.68e-08	2.47e-06
negative regulation of muscle tissue development (GO:1901862)	59	16	3.11	+	5.15	7.26e-07	2.22e-05
negative regulation of muscle cell differentiation (GO:0051148)	48	13	2.53	+	5.14	7.99e-06	0.000203
negative regulation of striated muscle tissue development (GO:0045843)	56	15	2.95	+	5.09	1.83e-06	5.22e-05
heart valve development (GO:0003170)	45	12	2.37	+	5.07	2.02e-05	0.000477
neural crest cell development (GO:0014032)	64	17	3.37	+	5.05	4.21e-07	1.36e-05
regulation of heart growth (GO:0060420)	68	18	3.58	+	5.03	2.02e-07	6.89e-06
regulation of muscle tissue development (GO:1901861)	148	39	7.79	+	5.01	2.13e-14	1.52e-12
ventricular septum development (GO:0003281)	74	19	3.9	+	4.88	1.4e-07	4.88e-06
regulation of striated muscle tissue development (GO:0016202)	145	37	7.63	+	4.85	2.28e-13	1.49e-11
regulation of ubiquitin-protein transferase activity (GO:0051438)	47	12	2.47	+	4.85	2.92e-05	0.000661
regulation of muscle organ development (GO:0048634)	149	38	7.84	+	4.84	1.1e-13	7.52e-12
artery morphogenesis (GO:0048844)	63	16	3.32	+	4.82	1.52e-06	4.41e-05
cardiac ventricle morphogenesis (GO:0003208)	79	20	4.16	+	4.81	8.05e-08	2.93e-06
mesenchymal cell differentiation (GO:0048762)	132	33	6.95	+	4.75	7.18e-12	3.99e-10
forebrain cell migration (GO:0021885)	72	18	3.79	+	4.75	4.16e-07	1.34e-05
positive regulation of osteoblast differentiation (GO:0045669)	64	16	3.37	+	4.75	1.81e-06	5.18e-05
epithelial to mesenchymal transition (GO:0001837)	60	15	3.16	+	4.75	3.78e-06	0.000103
regulation of stem cell differentiation (GO:2000736)	52	13	2.74	+	4.75	1.66e-05	0.000397
positive regulation of axonogenesis (GO:0050772)	89	22	4.69	+	4.7	2.64e-08	1.02e-06
regulation of pathway-restricted SMAD protein phosphorylation (GO:0060393)	61	15	3.21	+	4.67	4.5e-06	0.00012
cardiocyte differentiation (GO:0035051)	123	30	6.48	+	4.63	1.07e-10	5.41e-09
regulation of muscle hypertrophy (GO:0014743)	58	14	3.05	+	4.58	1.11e-05	0.000275
positive regulation of DNA binding (GO:0043388)	54	13	2.84	+	4.57	2.34e-05	0.000543
cardiac septum development (GO:0003279)	114	27	6	+	4.5	1.58e-09	7.22e-08
skeletal muscle tissue development (GO:0007519)	132	31	6.95	+	4.46	1.19e-10	5.94e-09
stem cell differentiation (GO:0048863)	145	34	7.63	+	4.45	1.57e-11	8.55e-10
positive regulation of myeloid cell differentiation (GO:0045639)	94	22	4.95	+	4.45	6.07e-08	2.26e-06
regulation of cardiac muscle hypertrophy (GO:0010611)	56	13	2.95	+	4.41	3.24e-05	0.000721
regulation of skeletal muscle tissue development (GO:0048641)	56	13	2.95	+	4.41	3.24e-05	0.000722
telencephalon cell migration (GO:0022029)	69	16	3.63	+	4.4	4.17e-06	0.000112
positive regulation of developmental growth (GO:0048639)	195	45	10.27	+	4.38	1.34e-14	9.73e-13
regulation of extent of cell growth (GO:0061387)	109	25	5.74	+	4.36	1.1e-08	4.57e-07
myeloid cell development (GO:0061515)	57	13	3	+	4.33	3.8e-05	0.000831
heart looping (GO:0001947)	57	13	3	+	4.33	3.8e-05	0.000832
regulation of organ growth (GO:0046620)	102	23	5.37	+	4.28	5.51e-08	2.07e-06
mesenchyme development (GO:0060485)	187	42	9.84	+	4.27	2.23e-13	1.47e-11
regulation of osteoblast differentiation (GO:0045667)	120	27	6.32	+	4.27	4.1e-09	1.8e-07
negative regulation of transforming growth factor beta receptor signaling pathway (GO:0030512)	58	13	3.05	+	4.26	4.45e-05	0.00096
negative regulation of ERK1 and ERK2 cascade (GO:0070373)	67	15	3.53	+	4.25	1.19e-05	0.000292
visual behavior (GO:0007632)	67	15	3.53	+	4.25	1.19e-05	0.000292
negative regulation of transmembrane receptor protein serine/threonine kinase signaling pathway (GO:0090101)	103	23	5.42	+	4.24	6.42e-08	2.38e-06
determination of heart left/right asymmetry (GO:0061371)	63	14	3.32	+	4.22	2.48e-05	0.000572
regulation of axonogenesis (GO:0050770)	176	39	9.27	+	4.21	2.3e-12	1.35e-10
skeletal muscle organ development (GO:0060538)	141	31	7.42	+	4.18	4.82e-10	2.31e-08
G1/S transition of mitotic cell cycle (GO:0000082)	73	16	3.84	+	4.16	7.76e-06	0.000198
embryonic heart tube morphogenesis (GO:0003143)	64	14	3.37	+	4.16	2.89e-05	0.000655
visual learning (GO:0008542)	64	14	3.37	+	4.16	2.89e-05	0.000656
regulation of neuronal synaptic plasticity (GO:0048168)	64	14	3.37	+	4.16	2.89e-05	0.000657
respiratory tube development (GO:0030323)	198	43	10.42	+	4.13	3.1e-13	1.98e-11
regulation of epithelial to mesenchymal transition (GO:0010717)	83	18	4.37	+	4.12	2.43e-06	6.8e-05
cell cycle G1/S phase transition (GO:0044843)	74	16	3.9	+	4.11	9e-06	0.000226
lung development (GO:0030324)	195	42	10.27	+	4.09	7.41e-13	4.61e-11
cardiac ventricle development (GO:0003231)	135	29	7.11	+	4.08	2.75e-09	1.23e-07
cellular response to transforming growth factor beta stimulus (GO:0071560)	107	23	5.63	+	4.08	1.17e-07	4.13e-06
organ growth (GO:0035265)	89	19	4.69	+	4.06	1.58e-06	4.56e-05
regulation of muscle adaptation (GO:0043502)	80	17	4.21	+	4.04	5.82e-06	0.000152
central nervous system neuron development (GO:0021954)	85	18	4.47	+	4.02	3.26e-06	8.89e-05
positive regulation of JUN kinase activity (GO:0043507)	71	15	3.74	+	4.01	2.16e-05	0.000503
positive regulation of neuron apoptotic process (GO:0043525)	76	16	4	+	4	1.2e-05	0.000293
